# Supplementary material for: Screening and verification of hub genes in esophageal squamous cell carcinoma by integrated analysis
Source: Sci Rep. 2024 Mar 22;14:6894. doi: 10.1038/s41598-024-57320-7 (PMC10959922; doi:10.1038/s41598-024-57320-7)
Supplement: Supplementary file 1 — Supplementary Information 1. [file 41598_2024_57320_MOESM1_ESM.xls]

## Sheet: Sheet1
supplementary material 1
Term	Count	%	PValue	Genes	List Total	Pop Hits	Pop Total	Fold Enrichment	Bonferroni	Benjamini	FDR
GO:0022403~cell cycle phase	49	10.2941	1.80149e-16	PRC1, NEK2, DBF4, TTK, AURKA, CEP55, AURKB, CCNG2, RPA1, KIF2C, CDCA8, SAC3D1, OIP5, NCAPG, DNAJC2, HELLS, ASPM, CDCA3, TRIP13, CDC7, CDK1, CDC6, KIF11, DLGAP5, TPX2, NUSAP1, CDC20, BIRC5, NDC80, PBK, HMGA2, CDKN3, UBE2C, CDK4, RAD54L, NCAPD2, CDC25B, CCNB1, MAD2L1, CCNB2, EREG, ZWINT, CKS2, BUB1B, RRS1, RAD54B, ID4, RUVBL1, ACVR1	398	414	13528	4.02297	5.44897e-13	5.44897e-13	3.88578e-13
GO:0007049~cell cycle	68	14.2857	7.99858e-16	E2F3, PRC1, DBF4, JAG2, TTK, AURKA, AURKB, CCNE2, KIF2C, CDCA8, CDC45, MCM7, OIP5, FANCI, DNAJC2, ASPM, CDCA3, CDC7, CDK1, CDC6, KIF11, PDPN, TPX2, NUSAP1, MCM2, PBK, HMGA2, CDK4, UBE2C, AHR, NCAPD2, MCM6, MAD2L1, EREG, ZWINT, BUB1B, RUVBL1, ACVR1, CKS1B, NEK2, FOXM1, CEP55, CCNG2, MLF1, RPA1, SAC3D1, HJURP, NCAPG, HELLS, TRIP13, KAT2B, DLGAP5, GMNN, CDC20, BIRC5, NDC80, RACGAP1, CDKN3, RAD54L, P…	398	776	13528	2.9785	1.90714e-12	9.53571e-13	1.36557e-12
GO:0000279~M phase	42	8.82353	3.39087e-15	PRC1, NEK2, TTK, AURKA, CEP55, AURKB, CCNG2, RPA1, KIF2C, CDCA8, SAC3D1, OIP5, NCAPG, HELLS, ASPM, CDCA3, TRIP13, CDK1, CDC6, KIF11, DLGAP5, TPX2, NUSAP1, CDC20, BIRC5, NDC80, PBK, HMGA2, UBE2C, RAD54L, NCAPD2, CDC25B, CCNB1, MAD2L1, CCNB2, EREG, ZWINT, CKS2, BUB1B, RRS1, RAD54B, RUVBL1	398	329	13528	4.33914	8.44591e-12	2.8153e-12	6.06182e-12
GO:0000278~mitotic cell cycle	44	9.2437	8.57575e-15	PRC1, NEK2, DBF4, TTK, AURKA, CEP55, AURKB, CCNG2, KIF2C, CDCA8, SAC3D1, NCAPG, OIP5, DNAJC2, HELLS, ASPM, CDCA3, CDC7, CDK1, CDC6, KIF11, DLGAP5, TPX2, NUSAP1, CDC20, BIRC5, NDC80, PBK, HMGA2, CDKN3, UBE2C, CDK4, NCAPD2, PSMB9, CDC25B, CCNB1, MAD2L1, CCNB2, ZWINT, BUB1B, RRS1, ID4, RUVBL1, ACVR1	398	370	13528	4.04205	2.09786e-11	5.24469e-12	1.50435e-11
GO:0007067~mitosis	34	7.14286	9.01975e-15	NEK2, AURKA, CEP55, AURKB, CCNG2, KIF2C, CDCA8, SAC3D1, NCAPG, OIP5, HELLS, ASPM, CDCA3, CDK1, CDC6, KIF11, DLGAP5, TPX2, NUSAP1, BIRC5, NDC80, CDC20, PBK, HMGA2, UBE2C, NCAPD2, CDC25B, CCNB1, MAD2L1, CCNB2, ZWINT, BUB1B, RRS1, RUVBL1	398	220	13528	5.25299	2.20683e-11	4.41369e-12	1.58318e-11
GO:0000280~nuclear division	34	7.14286	9.01975e-15	NEK2, AURKA, CEP55, AURKB, CCNG2, KIF2C, CDCA8, SAC3D1, NCAPG, OIP5, HELLS, ASPM, CDCA3, CDK1, CDC6, KIF11, DLGAP5, TPX2, NUSAP1, BIRC5, NDC80, CDC20, PBK, HMGA2, UBE2C, NCAPD2, CDC25B, CCNB1, MAD2L1, CCNB2, ZWINT, BUB1B, RRS1, RUVBL1	398	220	13528	5.25299	2.20683e-11	4.41369e-12	1.58318e-11
GO:0000087~M phase of mitotic cell cycle	34	7.14286	1.53302e-14	NEK2, AURKA, CEP55, AURKB, CCNG2, KIF2C, CDCA8, SAC3D1, NCAPG, OIP5, HELLS, ASPM, CDCA3, CDK1, CDC6, KIF11, DLGAP5, TPX2, NUSAP1, BIRC5, NDC80, CDC20, PBK, HMGA2, UBE2C, NCAPD2, CDC25B, CCNB1, MAD2L1, CCNB2, ZWINT, BUB1B, RRS1, RUVBL1	398	224	13528	5.15919	3.75979e-11	6.26632e-12	2.69673e-11
GO:0005578~proteinaceous extracellular matrix	40	8.40336	2.24831e-14	ASPN, MMP9, LUM, TNC, COL3A1, MMP7, POSTN, MMP3, MMP2, MMP1, TIMP1, LAMB3, COL7A1, TGFBI, COL6A3, LOX, LAMB1, COL11A1, COL10A1, CRISP3, COL4A2, COL4A1, LGALS1, NID2, SPARC, MMP13, ECM1, COL5A2, COL5A1, MMP12, COL4A5, MMP11, MMP10, LAMA3, BGN, COL1A2, LAMC2, VCAN, MFAP2, COL1A1	372	320	12782	4.29503	8.24874e-12	8.24874e-12	3.10307e-11
GO:0048285~organelle fission	34	7.14286	2.93812e-14	NEK2, AURKA, CEP55, AURKB, CCNG2, KIF2C, CDCA8, SAC3D1, NCAPG, OIP5, HELLS, ASPM, CDCA3, CDK1, CDC6, KIF11, DLGAP5, TPX2, NUSAP1, BIRC5, NDC80, CDC20, PBK, HMGA2, UBE2C, NCAPD2, CDC25B, CCNB1, MAD2L1, CCNB2, ZWINT, BUB1B, RRS1, RUVBL1	398	229	13528	5.04654	7.21989e-11	1.03141e-11	5.17919e-11
GO:0022402~cell cycle process	53	11.1345	1.68206e-13	PRC1, DBF4, TTK, AURKA, AURKB, KIF2C, CDCA8, OIP5, DNAJC2, ASPM, CDCA3, CDC7, CDK1, CDC6, KIF11, TPX2, NUSAP1, PBK, HMGA2, UBE2C, CDK4, NCAPD2, MAD2L1, EREG, ZWINT, BUB1B, RUVBL1, ACVR1, NEK2, CEP55, CCNG2, MLF1, RPA1, SAC3D1, NCAPG, HELLS, TRIP13, KAT2B, DLGAP5, BIRC5, NDC80, CDC20, CDKN3, RACGAP1, RAD54L, PSMB9, CDC25B, CCNB1, CCNB2, CKS2, RRS1, RAD54B, ID4	398	565	13528	3.18844	4.1276e-10	5.1595e-11	2.96096e-10
GO:0031012~extracellular matrix	40	8.40336	2.62898e-13	ASPN, MMP9, LUM, TNC, COL3A1, MMP7, POSTN, MMP3, MMP2, MMP1, TIMP1, LAMB3, COL7A1, TGFBI, COL6A3, LOX, LAMB1, COL11A1, COL10A1, CRISP3, COL4A2, COL4A1, LGALS1, NID2, SPARC, MMP13, ECM1, COL5A2, COL5A1, MMP12, COL4A5, MMP11, MMP10, LAMA3, BGN, COL1A2, LAMC2, VCAN, MFAP2, COL1A1	372	345	12782	3.98379	9.62217e-11	4.81108e-11	3.61955e-10
GO:0044421~extracellular region part	70	14.7059	1.15551e-12	ASPN, SLURP1, MMP9, IL18, MMP7, POSTN, CXCL11, MMP3, MMP2, MMP1, CXCL10, ISG15, APOE, GPX3, TGFBI, LOX, COL11A1, KLK13, COL10A1, CRISP3, LY96, MMP13, MMP12, MMP11, PTHLH, MMP10, BGN, EREG, NUCB2, COL1A2, SERPINB2, MFAP2, VCAN, LAMC2, COL1A1, CXCL1, LUM, TNC, COL3A1, ENDOU, CXCL9, APOC1, CXCL6, GREM1, ADA, TIMP1, LAMB3, COL7A1, COL6A3, PRSS3, LAMB1, SPP1, COL4A2, COL4A1, LGALS1, IL1RN, GGH, SPARC,…	372	960	12782	2.50543	4.2292e-10	1.40973e-10	1.59088e-09
GO:0051301~cell division	36	7.56303	1.68786e-12	CKS1B, PRC1, NEK2, CEP55, AURKB, CCNG2, CCNE2, CDCA8, SAC3D1, NCAPG, OIP5, HELLS, ASPM, CDCA3, CDC7, CDK1, CDC6, KIF11, NUSAP1, BIRC5, NDC80, CDC20, HMGA2, RACGAP1, UBE2C, CDK4, MCM5, NCAPD2, CDC25B, CCNB1, MAD2L1, CCNB2, ZWINT, CKS2, BUB1B, RUVBL1	398	295	13528	4.14793	4.14204e-09	4.60226e-10	2.97129e-09
GO:0008544~epidermis development	28	5.88235	4.50137e-12	COL3A1, CRABP2, FST, SPINK5, LAMB3, SPRR2C, COL7A1, PPL, SPRR2B, TGM1, TGM3, IVL, KRT13, COL5A2, COL5A1, SCEL, PTHLH, LAMA3, EVPL, EREG, ATP2C1, FLG, COL1A2, SPRR3, LAMC2, COL1A1, KLF4, EMP1	398	184	13528	5.17238	1.10464e-08	1.10464e-09	7.92416e-09
GO:0005581~collagen	14	2.94118	6.97763e-12	COL4A2, COL4A1, COL7A1, LUM, COL6A3, COL3A1, COL1A2, COL1A1, LOX, COL11A1, COL5A2, COL5A1, COL4A5, COL10A1	372	35	12782	13.7441	2.55382e-09	6.38454e-10	9.60657e-09
GO:0044420~extracellular matrix part	22	4.62185	1.82871e-11	COL4A2, COL4A1, TNC, LUM, COL3A1, SPARC, NID2, COL5A2, COL5A1, COL4A5, LAMB3, LAMA3, COL7A1, COL6A3, COL1A2, LAMC2, MFAP2, COL1A1, LOX, LAMB1, COL11A1, COL10A1	372	117	12782	6.4609	6.6931e-09	1.33862e-09	2.51771e-08
GO:0007398~ectoderm development	28	5.88235	2.92548e-11	COL3A1, CRABP2, FST, SPINK5, LAMB3, SPRR2C, COL7A1, PPL, SPRR2B, TGM1, TGM3, IVL, KRT13, COL5A2, COL5A1, SCEL, PTHLH, LAMA3, EVPL, EREG, ATP2C1, FLG, COL1A2, SPRR3, LAMC2, COL1A1, KLF4, EMP1	398	199	13528	4.78251	7.17913e-08	6.52648e-09	5.14995e-08
GO:0032963~collagen metabolic process	12	2.52101	1.66135e-10	MMP10, MMP9, COL3A1, MMP7, COL1A1, MMP3, SERPINH1, MMP13, MMP2, COL5A1, MMP1, MMP11	398	28	13528	14.5671	4.07696e-07	3.39747e-08	2.92461e-07
GO:0005819~spindle	23	4.83193	2.42139e-10	KIF14, CDC6, TBL1XR1, CDK1, KIF4A, KIF11, PRC1, NEK2, DLGAP5, TPX2, TTK, NUSAP1, CBX3, AURKA, CDC20, BIRC5, AURKB, RACGAP1, CDCA8, MAD2L1, SAC3D1, BUB1B, ASPM	372	147	12782	5.37609	8.86227e-08	1.47705e-08	3.33368e-07
GO:0006260~DNA replication	26	5.46218	3.13611e-10	DBF4, MCM10, POT1, CCNE2, RPA1, CDC45, MCM7, POLE2, DNAJC2, TOP2A, CDC7, GINS1, CDC6, GINS2, DTL, GINS4, MCM2, RNASEH2A, MCM4, MCM5, MCM6, DNA2, RFC4, RFC2, RRM2, PCNA	398	190	13528	4.65126	7.696e-07	5.92e-08	5.52073e-07
GO:0044259~multicellular organismal macromolecule metabolic process	12	2.52101	6.05071e-10	MMP10, MMP9, COL3A1, MMP7, COL1A1, MMP3, SERPINH1, MMP13, MMP2, COL5A1, MMP1, MMP11	398	31	13528	13.1574	1.48484e-06	1.0606e-07	1.06515e-06
GO:0044236~multicellular organismal metabolic process	12	2.52101	5.21325e-09	MMP10, MMP9, COL3A1, MMP7, COL1A1, MMP3, SERPINH1, MMP13, MMP2, COL5A1, MMP1, MMP11	398	37	13528	11.0238	1.27932e-05	8.52888e-07	9.17729e-06
GO:0030855~epithelial cell differentiation	20	4.20168	1.83292e-08	DHRS9, EHF, SPINK5, SCEL, PTHLH, LAMA3, EVPL, RHCG, EREG, SPRR2C, FLG, PPL, UPK1A, SPRR2B, TGM1, SPRR3, TGM3, KRT4, IVL, EMP1	398	137	13528	4.96204	4.49788e-05	2.81124e-06	3.22663e-05
GO:0006259~DNA metabolic process	40	8.40336	3.45381e-08	DBF4, PRKDC, MCM10, POT1, FANCL, CCNE2, RPA1, CDC45, MCM7, POLE2, FANCI, DNAJC2, TOP2A, HELLS, TRIP13, CDC7, GINS1, GINS2, CDC6, NUDT1, RAD51AP1, DTL, GINS4, TOPBP1, MCM2, RNASEH2A, MCM4, RAD54L, MCM5, MCM6, DNA2, RFC4, RFC2, RRM2, PCNA, DNMT1, RAD54B, RUVBL1, HSPD1, PARP1	398	506	13528	2.68695	8.4753e-05	4.98567e-06	6.08001e-05
GO:0060429~epithelium development	25	5.2521	5.66352e-08	JAG2, EHF, GREM1, SPINK5, HOXD11, SPRR2C, UPK1A, PPL, SPRR2B, TGM1, TGM3, KRT4, IVL, DHRS9, SCEL, FZD6, PTHLH, EVPL, LAMA3, RHCG, EREG, FLG, SPRR3, TGIF1, EMP1	398	227	13528	3.74339	0.000138973	7.72124e-06	9.96993e-05
GO:0005576~extracellular region	99	20.7983	5.98281e-08	ASPN, MMP9, IL18, NELL2, FST, MMP7, POSTN, CXCL11, MMP3, MMP2, MMP1, CXCL10, ISG15, APOE, SERPINE1, TGFBI, LOX, COL10A1, CRISP3, CLCA4, OLFML2B, PTHLH, TMPRSS11D, TMPRSS11E, CST4, COL1A2, LAMC2, MFAP2, COL1A1, APOC1, GREM1, ADA, CALU, TIMP1, LAMB3, CDA, LAMB1, SPP1, LGALS1, IL1RN, GGH, ECM1, ACPP, LCN2, APOL1, LAMA3, FJX1, HSPD1, PDZD2, PLAU, PXDN, SLURP1, SPINK5, GPX3, KLK12, KLK11, COL11A1, CEA…	372	2010	12782	1.69237	2.18969e-05	3.12815e-06	8.23693e-05
GO:0030199~collagen fibril organization	10	2.10084	8.77607e-08	P4HA1, LUM, COL3A1, COL1A2, COL1A1, LOX, SERPINH1, COL5A2, COL11A1, COL5A1	398	29	13528	11.7207	0.000215342	1.13349e-05	0.000154492
GO:0009913~epidermal cell differentiation	14	2.94118	1.45109e-07	SPINK5, SCEL, LAMA3, EVPL, SPRR2C, EREG, FLG, PPL, SPRR2B, TGM1, SPRR3, TGM3, IVL, KLF4	398	72	13528	6.60916	0.000356035	1.78048e-05	0.000255447
GO:0005583~fibrillar collagen	7	1.47059	4.5778e-07	LUM, COL3A1, COL1A2, COL1A1, COL5A2, COL11A1, COL5A1	372	12	12782	20.0435	0.000167533	2.09432e-05	0.000630254
GO:0000793~condensed chromosome	17	3.57143	9.87086e-07	CENPN, CENPM, NEK2, CBX3, TOPBP1, NDC80, AURKB, NCAPD2, RPA1, KIF2C, MAD2L1, NCAPG, HJURP, ZWINT, BUB1B, RRS1, NUP107	372	129	12782	4.52809	0.000361208	4.01407e-05	0.00135898
GO:0030574~collagen catabolic process	8	1.68067	9.90548e-07	MMP10, MMP9, MMP7, MMP3, MMP13, MMP2, MMP1, MMP11	398	20	13528	13.596	0.00242785	0.000115746	0.00174372
GO:0005694~chromosome	34	7.14286	1.55235e-06	HMGB3, NEK2, CBX3, AURKB, POT1, CITED2, RPA1, KIF2C, CDCA8, MCM7, FANCI, NCAPG, OIP5, HJURP, H2AFZ, TOP2A, HELLS, CENPN, CENPM, BIRC5, NDC80, TOPBP1, MCM2, HMGA2, NCAPD2, RFC4, MAD2L1, RFC2, ZWINT, PCNA, BUB1B, RRS1, NUP107, KLF4	372	460	12782	2.53967	0.000567998	5.68144e-05	0.0021372
GO:0030198~extracellular matrix organization	15	3.15126	2.01243e-06	COL4A2, LUM, MMP9, COL3A1, POSTN, SERPINH1, COL5A2, SPINK5, COL5A1, P4HA1, TGFBI, COL1A2, LOX, COL1A1, COL11A1	398	104	13528	4.9024	0.00492632	0.000224452	0.00354257
GO:0030216~keratinocyte differentiation	12	2.52101	3.04748e-06	LAMA3, EVPL, EREG, SPRR2C, FLG, PPL, TGM1, SPRR2B, SPRR3, TGM3, IVL, SCEL	398	66	13528	6.17999	0.00745062	0.0003251	0.00536457
GO:0005615~extracellular space	43	9.03361	3.50881e-06	CXCL1, SLURP1, MMP9, IL18, ENDOU, COL3A1, APOC1, CXCL9, MMP7, CXCL6, MMP3, CXCL11, GREM1, MMP2, ADA, CXCL10, ISG15, APOE, TGFBI, COL6A3, PRSS3, GPX3, LOX, SPP1, KLK13, LY96, LGALS1, IL1RN, GGH, MMP13, CCL18, PTHLH, MMP10, APOL1, EREG, SULF1, NUCB2, COL1A2, FJX1, SERPINB2, LAMC2, HSPD1, IGFBP3	372	685	12782	2.15692	0.0012834	0.000116741	0.0048307
GO:0006270~DNA replication initiation	7	1.47059	3.83796e-06	CCNE2, CDC45, MCM7, MCM2, MCM4, MCM5, MCM6	398	16	13528	14.8706	0.00937415	0.000392355	0.00675604
GO:0005856~cytoskeleton	70	14.7059	4.01751e-06	PRC1, CBX3, TTK, AURKA, AURKB, SYNPO2L, KIF2C, CDC45, CDCA8, RANBP9, HOMER3, STK39, MSN, TOP2A, ASPM, KIF14, TBL1XR1, CDC6, CDK1, KIF11, LYN, CRYAB, TPX2, KRT13, NUSAP1, RAI14, TOPBP1, SCEL, EPB41L3, ARPC1B, MAD2L1, EVPL, SCIN, BUB1B, RUVBL1, ABLIM1, KIF4A, LMNB1, NEK2, SLC38A6, IGF2BP2, CEP55, KRT24, RPA1, PFN2, SPRR2C, SAC3D1, PPL, SPRR2B, KRT8, TGM1, GYS2, KRT4, TRIP10, FGD6, IVL, DLGAP5, FSCN…	372	1381	12782	1.74165	0.00146933	0.000122527	0.00553102
GO:0007051~spindle organization	10	2.10084	5.12172e-06	KIF11, PRC1, SAC3D1, ZWINT, CKS2, BUB1B, TTK, NDC80, AURKA, UBE2C	398	45	13528	7.55332	0.0124901	0.000502623	0.00901578
GO:0006261~DNA-dependent DNA replication	11	2.31092	6.27168e-06	RPA1, CCNE2, DNA2, CDC45, MCM7, RFC4, POLE2, MCM2, MCM4, MCM5, MCM6	398	58	13528	6.44637	0.0152729	0.000591777	0.01104
GO:0044243~multicellular organismal catabolic process	8	1.68067	7.21643e-06	MMP10, MMP9, MMP7, MMP3, MMP13, MMP2, MMP1, MMP11	398	26	13528	10.4584	0.0175533	0.00065568	0.0127029
GO:0000070~mitotic sister chromatid segregation	9	1.89076	7.54293e-06	MAD2L1, NEK2, NCAPG, ZWINT, DLGAP5, RRS1, NUSAP1, NDC80, NCAPD2	398	36	13528	8.49749	0.0183401	0.000660868	0.0132776
GO:0000819~sister chromatid segregation	9	1.89076	9.37955e-06	MAD2L1, NEK2, NCAPG, ZWINT, DLGAP5, RRS1, NUSAP1, NDC80, NCAPD2	398	37	13528	8.26783	0.0227546	0.000793393	0.0165103
GO:0015630~microtubule cytoskeleton	36	7.56303	1.04501e-05	KIF4A, PRC1, NEK2, TTK, CBX3, AURKA, CEP55, AURKB, KIF2C, CDC45, CDCA8, RANBP9, SAC3D1, TOP2A, ASPM, KIF14, CDK1, CDC6, TBL1XR1, KIF11, CRYAB, DLGAP5, TPX2, KIF18B, NUSAP1, BIRC5, TOPBP1, CDC20, RACGAP1, CDC25B, CCNB1, MAD2L1, CCNB2, BUB1B, RUVBL1, KIF20A	372	549	12782	2.25313	0.00381745	0.000294169	0.0143864
GO:0007010~cytoskeleton organization	31	6.51261	1.36199e-05	ABLIM1, CXCL1, PRC1, NEK2, ABLIM3, TTK, AURKA, KIF2C, RANBP9, PFN2, SAC3D1, APOE, KRT8, KRT4, TRIP10, FGD6, KIF11, CRYAB, FSCN1, NUSAP1, NDC80, RACGAP1, UBE2C, LPIN1, THY1, EPB41L3, ATP2C1, ZWINT, SCIN, CKS2, BUB1B	398	436	13528	2.41672	0.032871	0.00111349	0.0239734
GO:0000775~chromosome, centromeric region	15	3.15126	1.41816e-05	CENPN, CENPM, CBX3, NDC80, BIRC5, AURKB, KIF2C, CDCA8, MAD2L1, OIP5, HJURP, ZWINT, BUB1B, NUP107, HELLS	372	124	12782	4.15648	0.00517704	0.00037068	0.0195229
GO:0005604~basement membrane	12	2.52101	1.44492e-05	LAMB3, COL4A2, LAMA3, COL4A1, COL7A1, TNC, LAMC2, NID2, SPARC, LAMB1, COL5A1, COL4A5	372	78	12782	5.28619	0.00527448	0.0003525	0.0198913
GO:0000779~condensed chromosome, centromeric region	11	2.31092	1.86297e-05	KIF2C, CENPN, CENPM, MAD2L1, HJURP, ZWINT, BUB1B, CBX3, NDC80, NUP107, AURKB	372	66	12782	5.7267	0.00679535	0.000426068	0.0256457
GO:0044427~chromosomal part	28	5.88235	2.23333e-05	CBX3, AURKB, POT1, CITED2, RPA1, KIF2C, CDCA8, MCM7, NCAPG, OIP5, HJURP, H2AFZ, HELLS, CENPN, CENPM, BIRC5, NDC80, MCM2, HMGA2, NCAPD2, RFC4, MAD2L1, RFC2, ZWINT, PCNA, BUB1B, NUP107, KLF4	372	386	12782	2.49245	0.00814075	0.000480712	0.0307433
GO:0007059~chromosome segregation	12	2.52101	2.3191e-05	MAD2L1, NEK2, HJURP, NCAPG, ZWINT, DLGAP5, RRS1, NUSAP1, BIRC5, NDC80, TOP2A, NCAPD2	398	81	13528	5.03555	0.0553222	0.00183417	0.040817
GO:0043062~extracellular structure organization	17	3.57143	2.41989e-05	COL4A2, TNC, LUM, MMP9, COL3A1, POSTN, SERPINH1, COL5A2, SPINK5, COL5A1, P4HA1, TGFBI, COL1A2, LOX, COL1A1, COL11A1, F2R	398	163	13528	3.54496	0.0576558	0.00185405	0.0425906
GO:0001533~cornified envelope	7	1.47059	2.88843e-05	EVPL, SPRR2C, FLG, TGM1, SPRR2B, IVL, SCEL	372	22	12782	10.9328	0.0105161	0.00058715	0.0397596
GO:0005201~extracellular matrix structural constituent	12	2.52101	3.3688e-05	COL4A2, BGN, COL4A1, LUM, COL3A1, COL1A2, COL1A1, LAMB1, COL5A2, COL11A1, COL5A1, COL4A5	374	86	12983	4.8438	0.0213958	0.0213958	0.0502034
GO:0051726~regulation of cell cycle	25	5.2521	4.40029e-05	CDC7, CKS1B, CDK1, PTPRK, CDC6, NEK2, DLGAP5, GMNN, TTK, NUSAP1, BIRC5, CDKN3, CDK4, UBE2C, CCNG2, CITED2, CCNB1, CCNE2, CDC45, MAD2L1, EREG, ZWINT, CKS2, BUB1B, HPGD	398	331	13528	2.56722	0.102359	0.00326694	0.0774335
GO:0042127~regulation of cell proliferation	44	9.2437	5.97275e-05	CXCL1, E2F3, MARCKSL1, IL18, FOXM1, JAG2, MMP7, TTK, SOX4, CXCR2, ADA, CXCL10, TIMP1, RPA1, APOE, SERPINE1, KRT4, CD24, LAMB1, GPNMB, CDC7, ODC1, PTPRK, CDC6, KAT2B, LYN, SPARC, CDKN3, CDK4, IRS1, MMP12, CDC25B, HOXC10, PTHLH, EREG, SCIN, TGIF1, ID4, IGFBP3, PRKRIR, PLAU, KLF4, ALOX12, F2R	398	787	13528	1.90033	0.13634	0.00430177	0.105091
GO:0043228~non-membrane-bounded organelle	107	22.479	7.24292e-05	PRC1, CBX3, TTK, CCT2, AURKA, AURKB, CITED2, CDCA8, HOMER3, OIP5, H2AFZ, STK39, PITX1, ASPM, NCF2, CRYAB, KRT13, RAI14, TOPBP1, SCEL, NCAPD2, ARPC1B, MAD2L1, RFC4, RFC2, ZWINT, KIF4A, HMGB3, LMNB1, NEK2, SLC38A6, IGF2BP2, KRT24, PFN2, VRK1, SAC3D1, PPL, GYS2, FGD6, IVL, HELLS, FSCN1, CDC20, NDC80, FXR1, FLG, PCNA, RRS1, TMOD3, PARP1, PRKRIR, KLF4, SYNPO2L, KIF2C, CDC45, RANBP9, MCM7, FANCI, RPL39…	372	2596	12782	1.41623	0.0261618	0.00139429	0.0996719
GO:0043232~intracellular non-membrane-bounded organelle	107	22.479	7.24292e-05	PRC1, CBX3, TTK, CCT2, AURKA, AURKB, CITED2, CDCA8, HOMER3, OIP5, H2AFZ, STK39, PITX1, ASPM, NCF2, CRYAB, KRT13, RAI14, TOPBP1, SCEL, NCAPD2, ARPC1B, MAD2L1, RFC4, RFC2, ZWINT, KIF4A, HMGB3, LMNB1, NEK2, SLC38A6, IGF2BP2, KRT24, PFN2, VRK1, SAC3D1, PPL, GYS2, FGD6, IVL, HELLS, FSCN1, CDC20, NDC80, FXR1, FLG, PCNA, RRS1, TMOD3, PARP1, PRKRIR, KLF4, SYNPO2L, KIF2C, CDC45, RANBP9, MCM7, FANCI, RPL39…	372	2596	12782	1.41623	0.0261618	0.00139429	0.0996719
GO:0007155~cell adhesion	40	8.40336	9.1022e-05	SLURP1, LYPD3, TNFRSF12A, TNC, PPFIA1, NELL2, COL3A1, POSTN, CRNN, CDH3, ALCAM, LAMB3, ANXA9, COL7A1, FAT1, ITGAV, TGFBI, COL6A3, MSN, CD24, LAMB1, GPNMB, COL11A1, CEACAM1, SPP1, PTPRK, GMDS, PDPN, NID2, COL5A1, THY1, AMIGO2, LAMA3, DSG2, ITGA6, ATP2C1, TROAP, VCAN, LAMC2, PDZD2	398	700	13528	1.94228	0.200188	0.00636191	0.160112
GO:0022610~biological adhesion	40	8.40336	9.11176e-05	SLURP1, LYPD3, TNFRSF12A, TNC, PPFIA1, NELL2, COL3A1, POSTN, CRNN, CDH3, ALCAM, LAMB3, ANXA9, COL7A1, FAT1, ITGAV, TGFBI, COL6A3, MSN, CD24, LAMB1, GPNMB, COL11A1, CEACAM1, SPP1, PTPRK, GMDS, PDPN, NID2, COL5A1, THY1, AMIGO2, LAMA3, DSG2, ITGA6, ATP2C1, TROAP, VCAN, LAMC2, PDZD2	398	701	13528	1.93951	0.200375	0.00619221	0.16028
GO:0050840~extracellular matrix binding	7	1.47059	9.58328e-05	BGN, LYPD3, ITGA6, TGFBI, SPARC, COL11A1, SPP1	374	27	12983	8.9999	0.059673	0.0302954	0.142753
GO:0051276~chromosome organization	31	6.51261	9.89919e-05	NEK2, EZH2, PRKDC, CBX3, HAT1, POT1, RPA1, CDCA8, NCAPG, HJURP, H2AFZ, ACTL6A, TOP2A, HELLS, TBL1XR1, KAT2B, DLGAP5, SMYD3, NUSAP1, NDC80, MCM2, HMGA2, HLTF, RAD54L, NCAPD2, MAD2L1, ZWINT, DNMT1, RRS1, RUVBL1, PARP1	398	485	13528	2.17255	0.21568	0.00654439	0.17412
GO:0000226~microtubule cytoskeleton organization	15	3.15126	0.000107547	KIF11, PRC1, NEK2, CRYAB, NUSAP1, TTK, AURKA, NDC80, UBE2C, KIF2C, RANBP9, SAC3D1, ZWINT, CKS2, BUB1B	398	147	13528	3.46836	0.231976	0.00692159	0.189155
GO:0031981~nuclear lumen	67	14.0756	0.000126122	NCBP2, E2F3, DBF4, EZH2, CAD, CCT2, MCM10, CCNE2, CDCA8, CDC45, MCM7, OIP5, FANCI, ZNF146, MSN, TOP2A, PITX1, CDC7, TBL1XR1, CDK1, CDC6, NCF2, TPX2, NUSAP1, TOPBP1, MCM2, CDK4, UBE2C, MCM4, TTF2, MCM5, MCM6, RFC4, RFC2, RUVBL1, SNRPG, POLR2H, CKS1B, KIF4A, LMNB1, NEK2, PRKDC, POT1, RPA1, VRK1, POLE2, HJURP, LSG1, ACTL6A, RBM28, GTF3C3, KAT2B, GMNN, CDC20, BIRC5, FXR1, CDC25B, CCNB1, DNA2, PCNA, R…	372	1450	12782	1.58768	0.0451143	0.00230552	0.173501
GO:0005654~nucleoplasm	46	9.66387	0.000148052	POLR2H, NCBP2, CKS1B, E2F3, DBF4, EZH2, PRKDC, MCM10, POT1, RPA1, CCNE2, CDC45, MCM7, POLE2, OIP5, FANCI, LSG1, ACTL6A, TOP2A, GTF3C3, CDC7, TBL1XR1, CDK1, CDC6, KAT2B, GMNN, CDC20, TOPBP1, MCM2, UBE2C, CDK4, MCM4, MCM5, TTF2, CDC25B, MCM6, CCNB1, DNA2, RFC4, RFC2, PCNA, RUVBL1, PARP1, KLF4, KIF20A, SNRPG	372	882	12782	1.79203	0.0527487	0.00257719	0.20364
GO:0005876~spindle microtubule	7	1.47059	0.00015484	CDK1, TBL1XR1, KIF4A, KIF11, PRC1, NUSAP1, BIRC5	372	29	12782	8.29385	0.0550996	0.00257286	0.212968
GO:0048407~platelet-derived growth factor binding	5	1.05042	0.000188492	COL4A1, COL3A1, COL1A2, COL1A1, COL5A1	374	11	12983	15.779	0.113987	0.0395382	0.280598
GO:0009611~response to wounding	32	6.72269	0.000203197	CXCL1, TNC, COL3A1, CXCL9, CXCR2, CXCL6, CXCL11, CDH3, CXCL10, SERPINE1, MGLL, CD24, LOX, SCNN1B, BLNK, SPP1, LYN, PDPN, LY96, IL1RN, CHST2, COL5A1, CCL18, CCNB1, TFRC, EREG, SERPINB2, SPRR3, VCAN, PLAU, ACVR1, F2R	398	530	13528	2.05222	0.392678	0.0127057	0.357101
GO:0031424~keratinization	8	1.68067	0.000229936	EVPL, SPRR2C, PPL, TGM1, SPRR2B, SPRR3, TGM3, IVL	398	43	13528	6.32371	0.431257	0.0140091	0.404002
GO:0032964~collagen biosynthetic process	4	0.840336	0.000240052	COL3A1, COL1A1, SERPINH1, COL5A1	398	5	13528	27.192	0.445205	0.0142669	0.42174
GO:0048015~phosphoinositide-mediated signaling	11	2.31092	0.000248248	RFC4, ZWINT, CKS2, PCNA, BUB1B, CXCR2, NDC80, AURKA, UBE2C, TOP2A, F2R	398	88	13528	4.24874	0.456256	0.0144019	0.436111
GO:0000777~condensed chromosome kinetochore	9	1.89076	0.000251774	KIF2C, CENPN, CENPM, MAD2L1, HJURP, ZWINT, BUB1B, NDC80, NUP107	372	58	12782	5.33176	0.0880416	0.00399898	0.346077
GO:0044430~cytoskeletal part	47	9.87395	0.000423588	KIF4A, PRC1, LMNB1, NEK2, TTK, CBX3, AURKA, IGF2BP2, CEP55, AURKB, KRT24, KIF2C, RANBP9, CDCA8, CDC45, SAC3D1, HOMER3, KRT8, GYS2, KRT4, TOP2A, ASPM, KIF14, CDK1, CDC6, TBL1XR1, KIF11, LYN, CRYAB, DLGAP5, TPX2, KRT13, KIF18B, NUSAP1, CDC20, BIRC5, TOPBP1, RACGAP1, CDC25B, CCNB1, ARPC1B, KRT75, MAD2L1, FLG, BUB1B, RUVBL1, KIF20A	372	952	12782	1.69636	0.143641	0.00644025	0.581606
GO:0001944~vasculature development	19	3.9916	0.000443439	PDPN, TNFRSF12A, IL18, COL3A1, MMP2, COL5A1, THY1, CITED2, BGN, HEY1, EREG, APOE, ITGAV, COL1A2, COL1A1, LOX, PLAU, CEACAM1, ACVR1	398	251	13528	2.57294	0.663259	0.0249949	0.777753
GO:0030334~regulation of cell migration	15	3.15126	0.000461125	PTPRK, PDPN, MMP9, JAG2, GREM1, IRS1, ADA, CXCL10, THY1, CITED2, LAMA3, APOE, LAMB1, IGFBP3, F2R	398	169	13528	3.01686	0.677568	0.0253961	0.808655
GO:0001501~skeletal system development	22	4.62185	0.00048795	MINPP1, CYP24A1, MMP9, COL3A1, JAG2, EN1, POSTN, SPARC, MMP13, MMP2, COL5A2, HOXD11, HOXC10, PTHLH, COL1A2, COL1A1, GPNMB, IGFBP3, COL11A1, PITX1, SPP1, COL10A1	398	319	13528	2.34413	0.698119	0.0262649	0.855505
GO:0007017~microtubule-based process	19	3.9916	0.000492075	KIF14, KIF4A, KIF11, PRC1, CRYAB, NEK2, TTK, NUSAP1, KIF18B, AURKA, NDC80, UBE2C, KIF2C, RANBP9, SAC3D1, ZWINT, CKS2, BUB1B, KIF20A	398	253	13528	2.5526	0.701161	0.0259158	0.862708
GO:0008283~cell proliferation	27	5.67227	0.000500014	CXCL1, STIL, CKS1B, FST, EHF, HPRT1, KIF2C, MCM7, TGFBI, ASPM, HELLS, GINS1, BST2, PDPN, DLGAP5, FSCN1, TPX2, MXD1, RACGAP1, LAMP3, EREG, CKS2, PCNA, BUB1B, ID4, HSPD1, EMP1	398	436	13528	2.10488	0.706929	0.0257756	0.876569
GO:0004175~endopeptidase activity	24	5.04202	0.000528964	TMPRSS2, CAPN5, MMP9, MMP7, MMP3, MMP13, MMP2, MMP1, MMP12, MMP11, PSMB9, MMP10, TMPRSS11D, TMPRSS11E, FAP, PRSS3, SERPINE1, KLK12, SERPINB2, KLK11, ADAMDEC1, PLAU, PRSS21, KLK13	374	375	12983	2.22169	0.288005	0.0814154	0.785579
GO:0008284~positive regulation of cell proliferation	26	5.46218	0.000532228	CDC7, ODC1, E2F3, LYN, MARCKSL1, IL18, TTK, SOX4, CXCR2, CDK4, IRS1, MMP12, ADA, CXCL10, CDC25B, TIMP1, HOXC10, RPA1, PTHLH, EREG, TGIF1, ID4, CD24, LAMB1, ALOX12, F2R	398	414	13528	2.13463	0.729216	0.0268503	0.932794
GO:0043233~organelle lumen	77	16.1765	0.000541346	NCBP2, E2F3, DBF4, EZH2, CAD, CCT2, MCM10, CCNE2, CDCA8, CDC45, MCM7, P4HA1, OIP5, FANCI, ZNF146, MSN, TOP2A, PITX1, CDC7, TBL1XR1, MINPP1, CDC6, CDK1, NCF2, TPX2, NUSAP1, TOPBP1, MCM2, CDK4, UBE2C, MCM4, TTF2, MCM5, MCM6, RFC4, RFC2, RUVBL1, SNRPG, POLR2H, CKS1B, KIF4A, LMNB1, NEK2, PRKDC, SERPINH1, POT1, TIMP1, CALU, RPA1, VRK1, POLE2, HJURP, LSG1, HSPE1, ACTL6A, RBM28, GTF3C3, CES2, KAT2B, GMN…	372	1820	12782	1.4537	0.179783	0.00789611	0.742736
GO:0051270~regulation of cell motion	16	3.36134	0.000575197	PTPRK, LYN, PDPN, MMP9, JAG2, GREM1, IRS1, ADA, THY1, CITED2, CXCL10, LAMA3, APOE, LAMB1, IGFBP3, F2R	398	193	13528	2.81782	0.75633	0.0284039	1.00774
GO:0031974~membrane-enclosed lumen	78	16.3866	0.000589335	NCBP2, E2F3, DBF4, EZH2, CAD, CCT2, MCM10, CCNE2, CDCA8, CDC45, MCM7, P4HA1, OIP5, FANCI, ZNF146, MSN, TOP2A, PITX1, CDC7, TBL1XR1, MINPP1, CDC6, CDK1, LYN, NCF2, TPX2, NUSAP1, TOPBP1, MCM2, CDK4, UBE2C, MCM4, TTF2, MCM5, MCM6, RFC4, RFC2, RUVBL1, SNRPG, POLR2H, CKS1B, KIF4A, LMNB1, NEK2, PRKDC, SERPINH1, POT1, TIMP1, CALU, RPA1, VRK1, POLE2, HJURP, LSG1, HSPE1, ACTL6A, RBM28, GTF3C3, CES2, KAT2B…	372	1856	12782	1.44402	0.194072	0.00826414	0.808331
GO:0070013~intracellular organelle lumen	75	15.7563	0.000743881	NCBP2, E2F3, DBF4, EZH2, CAD, CCT2, MCM10, CCNE2, CDCA8, CDC45, MCM7, P4HA1, OIP5, FANCI, ZNF146, MSN, TOP2A, PITX1, CDC7, TBL1XR1, MINPP1, CDC6, CDK1, NCF2, TPX2, NUSAP1, TOPBP1, MCM2, CDK4, UBE2C, MCM4, TTF2, MCM5, MCM6, RFC4, RFC2, RUVBL1, SNRPG, POLR2H, CKS1B, KIF4A, LMNB1, NEK2, PRKDC, SERPINH1, POT1, CALU, RPA1, VRK1, POLE2, HJURP, LSG1, HSPE1, ACTL6A, RBM28, GTF3C3, CES2, KAT2B, GMNN, CDC2…	372	1779	12782	1.44858	0.238421	0.0100368	1.0193
GO:0004222~metalloendopeptidase activity	11	2.31092	0.000804468	MMP10, MMP9, FAP, MMP7, MMP3, MMP13, MMP2, ADAMDEC1, MMP12, MMP1, MMP11	374	104	12983	3.67166	0.4035	0.0981755	1.19245
GO:0018149~peptide cross-linking	6	1.2605	0.000838903	BGN, EVPL, TGM1, COL3A1, TGM3, IVL	398	26	13528	7.84383	0.872486	0.0403538	1.46655
GO:0001568~blood vessel development	18	3.78151	0.000920103	TNFRSF12A, IL18, COL3A1, MMP2, COL5A1, THY1, CITED2, BGN, EREG, HEY1, APOE, ITGAV, COL1A2, COL1A1, LOX, PLAU, CEACAM1, ACVR1	398	245	13528	2.49722	0.895542	0.0433269	1.60741
GO:0060348~bone development	12	2.52101	0.000983227	PTHLH, MINPP1, CYP24A1, SPARC, COL1A1, GPNMB, COL5A2, IGFBP3, MMP13, MMP2, SPP1, HOXD11	398	123	13528	3.31609	0.910546	0.0453625	1.71679
GO:0006297~nucleotide-excision repair, DNA gap filling	5	1.05042	0.00128345	RPA1, RFC4, POLE2, RFC2, PCNA	398	17	13528	9.99704	0.957217	0.0577308	2.23544
GO:0000075~cell cycle checkpoint	10	2.10084	0.00138257	CCNE2, CDK1, CDC6, CDC45, MAD2L1, ZWINT, BUB1B, TTK, BIRC5, CCNG2	398	91	13528	3.73516	0.966465	0.0609377	2.4061
GO:0005198~structural molecule activity	33	6.93277	0.00140807	LMNB1, LUM, NELL2, COL3A1, KRT24, LAMB3, PPL, RPL39L, KRT8, MSN, KRT4, LAMB1, COL11A1, IVL, COL4A2, COL4A1, CRYAB, KRT13, MAL, NUP155, COL5A2, COL5A1, COL4A5, EPB41L3, ARPC1B, KRT75, LAMA3, EVPL, BGN, FLG, COL1A2, SPRR3, COL1A1	374	634	12983	1.80688	0.595303	0.139954	2.07844
GO:0005178~integrin binding	8	1.68067	0.00144005	LYN, ITGA6, TGFBI, COL3A1, GPNMB, COL5A1, ADAMDEC1, THY1	374	59	12983	4.70697	0.603539	0.123806	2.12517
GO:0040012~regulation of locomotion	15	3.15126	0.00160539	PTPRK, PDPN, MMP9, JAG2, GREM1, IRS1, ADA, CXCL10, THY1, CITED2, LAMA3, APOE, LAMB1, IGFBP3, F2R	398	192	13528	2.65546	0.980606	0.069178	2.78874
GO:0032508~DNA duplex unwinding	5	1.05042	0.00161227	MCM7, MCM2, MCM4, POT1, MCM6	398	18	13528	9.44165	0.980931	0.0682669	2.80053
GO:0032392~DNA geometric change	5	1.05042	0.00161227	MCM7, MCM2, MCM4, POT1, MCM6	398	18	13528	9.44165	0.980931	0.0682669	2.80053
GO:0000776~kinetochore	9	1.89076	0.00171475	KIF2C, CENPN, CENPM, MAD2L1, HJURP, ZWINT, BUB1B, NDC80, NUP107	372	77	12782	4.01613	0.466415	0.0221837	2.33514
GO:0005509~calcium ion binding	43	9.03361	0.00185145	GALNT2, PXDN, GALNT6, MMP9, ANO1, NELL2, JAG2, MMP7, CRNN, MMP3, CDH3, CALB1, MMP2, MMP1, CALU, EFHD2, ANXA9, LPCAT1, SLC24A3, ITGAV, FAT1, TGM1, PRSS3, TGM3, GALNT12, EHD3, COL10A1, NID2, SPARC, MMP13, MMP12, MMP11, PTHLH, MMP10, DSG2, ITGA6, FLG, ATP2C1, SULF1, NUCB2, SCIN, VCAN, RCN1	374	919	12983	1.62426	0.695698	0.138187	2.72452
GO:0001503~ossification	11	2.31092	0.0020384	PTHLH, MINPP1, CYP24A1, SPARC, COL1A1, GPNMB, COL5A2, IGFBP3, MMP13, MMP2, SPP1	398	115	13528	3.25121	0.993311	0.0841	3.52827
GO:0031589~cell-substrate adhesion	10	2.10084	0.00232062	PTPRK, LYPD3, ITGA6, TNFRSF12A, ITGAV, PPFIA1, COL3A1, NID2, LAMB1, THY1	398	98	13528	3.46836	0.996659	0.0936234	4.00741
GO:0030155~regulation of cell adhesion	12	2.52101	0.00234766	LAMA3, ITGA6, IL18, TGFBI, JAG2, COL1A1, CD24, ADAMDEC1, ADA, ALOX12, CITED2, SPP1	398	137	13528	2.97722	0.996874	0.0931349	4.0532
GO:0032133~chromosome passenger complex	3	0.630252	0.00247225	CDCA8, BIRC5, AURKB	372	3	12782	34.3602	0.595848	0.0307572	3.3505
GO:0000228~nuclear chromosome	13	2.73109	0.00270797	NEK2, CBX3, TOPBP1, BIRC5, MCM2, HMGA2, POT1, NCAPD2, CITED2, RPA1, MCM7, RRS1, TOP2A	372	162	12782	2.7573	0.629337	0.0325408	3.66447
GO:0000922~spindle pole	6	1.2605	0.00278923	MAD2L1, KIF11, NEK2, DLGAP5, TPX2, ASPM	372	34	12782	6.06357	0.640228	0.0324391	3.77248
GO:0004866~endopeptidase inhibitor activity	12	2.52101	0.00309646	COL7A1, CST4, COL6A3, SERPINE1, SERPINB2, SERPINB1, SLPI, BIRC5, SERPINB13, SERPINH1, SPINK5, TIMP1	374	145	12983	2.87287	0.863442	0.198462	4.51751
GO:0051329~interphase of mitotic cell cycle	10	2.10084	0.00325725	CDC7, CCNB1, CDC6, DBF4, BIRC5, ID4, CDKN3, CDK4, DNAJC2, ACVR1	398	103	13528	3.3	0.999667	0.124919	5.58154
GO:0051325~interphase	10	2.10084	0.00394804	CDC7, CCNB1, CDC6, DBF4, BIRC5, ID4, CDKN3, CDK4, DNAJC2, ACVR1	398	106	13528	3.2066	0.999939	0.147125	6.72685
GO:0008233~peptidase activity	29	6.09244	0.00442152	MMP9, ENDOU, MMP7, MMP3, SPINK5, MMP2, MMP1, USP18, FAP, PRSS3, SERPINE1, KLK12, KLK11, KLK13, TMPRSS2, CAPN5, GGH, MMP13, MMP12, MMP11, PSMB9, MMP10, TMPRSS11D, TMPRSS11E, SERPINB2, SLPI, ADAMDEC1, PRSS21, PLAU	374	574	12983	1.75384	0.941861	0.247603	6.39189
GO:0030414~peptidase inhibitor activity	12	2.52101	0.00466198	COL7A1, CST4, COL6A3, SERPINE1, SERPINB2, SERPINB1, SLPI, BIRC5, SERPINB13, SERPINH1, SPINK5, TIMP1	374	153	12983	2.72266	0.950212	0.238699	6.72833
GO:0003697~single-stranded DNA binding	7	1.47059	0.0047779	RPA1, MCM7, RAD51AP1, HSPD1, MCM4, POT1, MCM6	374	55	12983	4.41813	0.953799	0.226036	6.89011
GO:0004252~serine-type endopeptidase activity	12	2.52101	0.00489532	TMPRSS2, TMPRSS11D, FAP, TMPRSS11E, PRSS3, SERPINE1, KLK12, SERPINB2, KLK11, PRSS21, PLAU, KLK13	374	154	12983	2.70498	0.95717	0.215216	7.05373
GO:0004867~serine-type endopeptidase inhibitor activity	9	1.89076	0.00491194	COL7A1, COL6A3, SERPINE1, SERPINB2, SERPINB1, SLPI, SERPINB13, SERPINH1, SPINK5	374	92	12983	3.39593	0.957627	0.202124	7.07687
GO:0007346~regulation of mitotic cell cycle	12	2.52101	0.00520513	CDK1, CDC6, MAD2L1, EREG, NEK2, ZWINT, DLGAP5, BUB1B, NUSAP1, TTK, BIRC5, UBE2C	398	152	13528	2.68342	0.999997	0.186623	8.77756
GO:0070330~aromatase activity	5	1.05042	0.00525753	CYP3A5, CYP2J2, CYP2C18, CYP4F12, CYP4B1	374	25	12983	6.94278	0.966097	0.201975	7.55675
GO:0008236~serine-type peptidase activity	13	2.73109	0.00533988	TMPRSS2, ENDOU, TMPRSS11D, FAP, TMPRSS11E, SERPINE1, PRSS3, KLK12, SERPINB2, KLK11, PRSS21, PLAU, KLK13	374	178	12983	2.53529	0.967851	0.193327	7.67076
GO:0051184~cofactor transporter activity	4	0.840336	0.00542895	SLC25A32, SLC33A1, PDPN, SLC6A8	374	13	12983	10.6812	0.969648	0.185826	7.79393
GO:0003678~DNA helicase activity	6	1.2605	0.00548553	DNA2, MCM7, RAD54B, RUVBL1, MCM4, MCM6	374	40	12983	5.20709	0.970736	0.178143	7.87209
GO:0048730~epidermis morphogenesis	5	1.05042	0.00566886	FST, COL1A2, TGM3, COL1A1, KLF4	398	25	13528	6.79799	0.999999	0.198639	9.52326
GO:0001556~oocyte maturation	4	0.840336	0.00576155	CCNB1, EREG, TRIP13, CDC25B	398	13	13528	10.4584	0.999999	0.198731	9.67161
GO:0017171~serine hydrolase activity	13	2.73109	0.00582879	TMPRSS2, ENDOU, TMPRSS11D, FAP, TMPRSS11E, SERPINE1, PRSS3, KLK12, SERPINB2, KLK11, PRSS21, PLAU, KLK13	374	180	12983	2.50712	0.976553	0.179243	8.34493
GO:0044432~endoplasmic reticulum part	20	4.20168	0.00611558	SOAT1, TM7SF2, MINPP1, CYP3A5, CES2, TUSC3, CYP2C18, SLC33A1, PGAP1, DHRS9, CYP4F12, SERPINH1, SPINK5, TMEM38B, CYP4B1, CALU, P4HA1, FMO2, ERO1L, RCN1	372	347	12782	1.98042	0.894091	0.0677569	8.09876
GO:0030336~negative regulation of cell migration	7	1.47059	0.00631555	PTPRK, APOE, GREM1, IGFBP3, ADA, CITED2, THY1	398	57	13528	4.1742	1	0.212737	10.5536
GO:0000302~response to reactive oxygen species	8	1.68067	0.00635808	PTPRK, PXDN, APOE, CRYAB, GPX3, SERPINE1, COL1A1, ADA	398	75	13528	3.62559	1	0.211135	10.6209
GO:0006974~response to DNA damage stimulus	21	4.41176	0.00708608	CDK1, NUDT1, RAD51AP1, LYN, DTL, PRKDC, TOPBP1, RAD54L, RPA1, FANCL, DNA2, RFC4, MCM7, POLE2, FANCI, RFC2, PCNA, RAD54B, PARP1, TOP2A, TRIP13	398	373	13528	1.91364	1	0.229307	11.7667
GO:0004386~helicase activity	11	2.31092	0.00714412	DNA2, MCM7, DDX60, RAD54B, RUVBL1, HLTF, RAD54L, MCM4, HELLS, TTF2, MCM6	374	140	12983	2.72752	0.989978	0.205585	10.136
GO:0006268~DNA unwinding during replication	4	0.840336	0.00717502	MCM7, MCM2, MCM4, MCM6	398	14	13528	9.71141	1	0.228846	11.9057
GO:0001649~osteoblast differentiation	6	1.2605	0.00739411	PTHLH, CYP24A1, COL1A1, GPNMB, IGFBP3, SPP1	398	42	13528	4.85571	1	0.231988	12.2473
GO:0006954~inflammatory response	19	3.9916	0.00757152	CXCL1, LYN, PDPN, LY96, IL1RN, CXCL9, CHST2, CXCR2, CXCL6, CXCL11, CCL18, CXCL10, TFRC, MGLL, CD24, F2R, SPP1, BLNK, ACVR1	398	325	13528	1.9871	1	0.233902	12.523
GO:0070482~response to oxygen levels	11	2.31092	0.00865913	TFRC, PDPN, IL18, JAG2, CD24, SCNN1B, MMP13, MMP2, ADA, PLAU, CITED2	398	141	13528	2.6517	1	0.25962	14.1954
GO:0070011~peptidase activity, acting on L-amino acid peptides	27	5.67227	0.00868709	TMPRSS2, CAPN5, MMP9, ENDOU, MMP7, GGH, MMP3, MMP13, MMP2, MMP1, MMP12, PSMB9, MMP11, MMP10, USP18, TMPRSS11D, FAP, TMPRSS11E, SERPINE1, PRSS3, KLK12, SERPINB2, KLK11, PLAU, PRSS21, ADAMDEC1, KLK13	374	549	12983	1.70724	0.996308	0.234126	12.1953
GO:0040013~negative regulation of locomotion	7	1.47059	0.00876571	PTPRK, APOE, GREM1, IGFBP3, ADA, CITED2, THY1	398	61	13528	3.90049	1	0.259242	14.3576
GO:0007052~mitotic spindle organization	4	0.840336	0.00877598	KIF11, PRC1, TTK, NDC80	398	15	13528	9.06399	1	0.25645	14.3732
GO:0006275~regulation of DNA replication	7	1.47059	0.00947154	DNA2, CDC6, CDC45, EREG, GMNN, PCNA, POT1	398	62	13528	3.83757	1	0.270644	15.4248
GO:0051340~regulation of ligase activity	8	1.68067	0.00959907	CCNB1, CDK1, MAD2L1, BUB1B, CDC20, UBE2C, GCLM, PSMB9	398	81	13528	3.35703	1	0.270648	15.6163
GO:0043588~skin development	5	1.05042	0.00970835	COL3A1, COL1A2, COL1A1, COL5A2, COL5A1	398	29	13528	5.86034	1	0.270218	15.7801
GO:0006281~DNA repair	17	3.57143	0.00982541	RAD51AP1, NUDT1, PRKDC, TOPBP1, RAD54L, RPA1, FANCL, DNA2, RFC4, POLE2, FANCI, RFC2, PCNA, RAD54B, PARP1, TOP2A, TRIP13	398	284	13528	2.03461	1	0.269982	15.9552
GO:0008009~chemokine activity	6	1.2605	0.00993746	CXCL1, CXCL9, CXCL6, CXCL11, CCL18, CXCL10	374	46	12983	4.5279	0.998358	0.252816	13.8317
GO:0016712~oxidoreductase activity, acting on paired donors, with incorporation or reduction of molecular oxygen, reduced flavin or flavoprotein as one donor, and incorporation of one atom of oxygen	5	1.05042	0.0101785	CYP3A5, CYP2J2, CYP2C18, CYP4F12, CYP4B1	374	30	12983	5.78565	0.998595	0.248412	14.1439
GO:0051271~negative regulation of cell motion	7	1.47059	0.010217	PTPRK, APOE, GREM1, IGFBP3, ADA, CITED2, THY1	398	63	13528	3.77666	1	0.276096	16.5383
GO:0032403~protein complex binding	13	2.73109	0.0111163	LAMB3, LYN, ITGA6, TGFBI, COL3A1, PCNA, FCGR2A, GPNMB, IRS1, COL5A1, ADAMDEC1, ACVR1, THY1	374	196	12983	2.30245	0.999236	0.258459	15.3484
GO:0005587~collagen type IV	3	0.630252	0.0116644	COL4A2, COL4A1, COL4A5	372	6	12782	17.1801	0.986353	0.122018	14.9163
GO:0005663~DNA replication factor C complex	3	0.630252	0.0116644	RFC4, RFC2, PCNA	372	6	12782	17.1801	0.986353	0.122018	14.9163
GO:0031145~anaphase-promoting complex-dependent proteasomal ubiquitin-dependent protein catabolic process	7	1.47059	0.0118313	CCNB1, CDK1, MAD2L1, BUB1B, CDC20, UBE2C, PSMB9	398	65	13528	3.66046	1	0.309065	18.9024
GO:0009628~response to abiotic stimulus	20	4.20168	0.0124144	PTPRK, LYN, CRYAB, IL18, COL3A1, PRKDC, TOPBP1, CRNN, SNAI2, RAD54L, MMP13, SPRR2C, HSPB8, RAD54B, COL1A1, ERO1L, SERPINB13, COL11A1, IVL, NMU	398	368	13528	1.84728	1	0.31832	19.7407
GO:0042379~chemokine receptor binding	6	1.2605	0.0128948	CXCL1, CXCL9, CXCL6, CXCL11, CCL18, CXCL10	374	49	12983	4.25068	0.999759	0.283439	17.5897
GO:0006800~oxygen and reactive oxygen species metabolic process	7	1.47059	0.0136173	PXDN, NCF2, CRYAB, FMO2, GPX3, CD24, ALOX12	398	67	13528	3.55119	1	0.339917	21.4444
GO:0030496~midbody	4	0.840336	0.0143156	CDK1, NEK2, BIRC5, AURKB	372	18	12782	7.6356	0.994894	0.143771	18.0054
GO:0007160~cell-matrix adhesion	8	1.68067	0.0156105	PTPRK, LYPD3, ITGA6, ITGAV, PPFIA1, COL3A1, NID2, THY1	398	89	13528	3.05528	1	0.375534	24.1924
GO:0030935~sheet-forming collagen	3	0.630252	0.0160188	COL4A2, COL4A1, COL4A5	372	7	12782	14.7258	0.997289	0.155379	19.9346
GO:0033554~cellular response to stress	27	5.67227	0.0161604	PXDN, PRKDC, RPA1, FANCL, MCM7, POLE2, FANCI, GPX3, ERO1L, TOP2A, TRIP13, PTPRK, CDK1, RAD51AP1, NUDT1, LYN, CRYAB, DTL, TOPBP1, RAD54L, DNA2, RFC4, RFC2, PCNA, RAD54B, VCAN, PARP1	398	566	13528	1.62143	1	0.382271	24.9344
GO:0000725~recombinational repair	4	0.840336	0.0171399	RPA1, RAD51AP1, RAD54B, RAD54L	398	19	13528	7.15578	1	0.396537	26.2391
GO:0000724~double-strand break repair via homologous recombination	4	0.840336	0.0171399	RPA1, RAD51AP1, RAD54B, RAD54L	398	19	13528	7.15578	1	0.396537	26.2391
GO:0001666~response to hypoxia	10	2.10084	0.0172405	TFRC, IL18, JAG2, CD24, SCNN1B, MMP13, MMP2, ADA, PLAU, CITED2	398	134	13528	2.53656	1	0.394731	26.3719
GO:0048729~tissue morphogenesis	12	2.52101	0.0172482	FST, COL1A2, JAG2, TGIF1, TGM3, COL1A1, GREM1, COL11A1, KLF4, FZD6, HOXD11, ACVR1	398	180	13528	2.266	1	0.391324	26.3821
GO:0051439~regulation of ubiquitin-protein ligase activity during mitotic cell cycle	7	1.47059	0.0177383	CCNB1, CDK1, MAD2L1, BUB1B, CDC20, UBE2C, PSMB9	398	71	13528	3.35112	1	0.396394	27.0258
GO:0032844~regulation of homeostatic process	9	1.89076	0.0190005	LYN, CD24, GCLM, POT1, ADA, IFI6, F2R, SPP1, THY1	398	114	13528	2.68342	1	0.414304	28.659
GO:0010564~regulation of cell cycle process	9	1.89076	0.0190005	CDC7, MAD2L1, EREG, NEK2, DLGAP5, NUSAP1, TTK, BIRC5, UBE2C	398	114	13528	2.68342	1	0.414304	28.659
GO:0005518~collagen binding	5	1.05042	0.0191312	MMP9, LUM, NID2, SPARC, SERPINH1	374	36	12983	4.82138	0.999996	0.37934	25.0188
GO:0030193~regulation of blood coagulation	5	1.05042	0.0205183	PDPN, APOE, SERPINE1, PLAU, F2R	398	36	13528	4.72083	1	0.4354	30.5773
GO:0042476~odontogenesis	6	1.2605	0.0206871	ITGA6, FST, COL1A2, JAG2, COL1A1, LAMB1	398	54	13528	3.77666	1	0.434466	30.7877
GO:0043094~cellular metabolic compound salvage	3	0.630252	0.0213941	CDA, HPRT1, ADA	398	8	13528	12.7462	1	0.441888	31.6619
GO:0006323~DNA packaging	9	1.89076	0.0218482	HJURP, NCAPG, H2AFZ, HAT1, NUSAP1, MCM2, TOP2A, HELLS, NCAPD2	398	117	13528	2.61461	1	0.44525	32.2181
GO:0031214~biomineral formation	5	1.05042	0.0224879	MINPP1, COL1A1, GPNMB, MMP13, SPP1	398	37	13528	4.59324	1	0.451279	32.9943
GO:0048599~oocyte development	4	0.840336	0.0225333	CCNB1, EREG, TRIP13, CDC25B	398	21	13528	6.47428	1	0.448433	33.049
GO:0008094~DNA-dependent ATPase activity	6	1.2605	0.0235381	DNA2, RFC4, RFC2, RAD54B, TOP2A, TTF2	374	57	12983	3.6541	1	0.432421	29.8864
GO:0045121~membrane raft	10	2.10084	0.0235621	EFHD2, MALL, LYN, ATP1B3, MAL, FADD, CD24, IRS1, F2R, THY1	372	143	12782	2.40281	0.999838	0.21527	27.9837
GO:0051783~regulation of nuclear division	6	1.2605	0.0238374	MAD2L1, EREG, NEK2, DLGAP5, NUSAP1, TTK	398	56	13528	3.64178	1	0.463782	34.6041
GO:0000082~G1/S transition of mitotic cell cycle	6	1.2605	0.0238374	CDC7, DBF4, ID4, CDKN3, CDK4, ACVR1	398	56	13528	3.64178	1	0.463782	34.6041
GO:0007088~regulation of mitosis	6	1.2605	0.0238374	MAD2L1, EREG, NEK2, DLGAP5, NUSAP1, TTK	398	56	13528	3.64178	1	0.463782	34.6041
GO:0043123~positive regulation of I-kappaB kinase/NF-kappaB cascade	8	1.68067	0.0239072	BST2, SLC20A1, ATP2C1, LGALS1, FADD, ECM1, ECT2, F2R	398	97	13528	2.80329	1	0.461276	34.6863
GO:0043566~structure-specific DNA binding	10	2.10084	0.0240827	RPA1, HLF, MCM7, RAD51AP1, PCNA, HSPD1, MCM4, KLF4, POT1, MCM6	374	145	12983	2.39406	1	0.428185	30.467
GO:0004857~enzyme inhibitor activity	15	3.15126	0.0242153	ANP32E, APOC1, BIRC5, SERPINH1, SPINK5, POT1, TIMP1, COL7A1, CST4, COL6A3, SERPINE1, SERPINB2, SERPINB1, SLPI, SERPINB13	374	270	12983	1.92855	1	0.418809	30.6078
GO:0051327~M phase of meiotic cell cycle	8	1.68067	0.0251225	RPA1, EREG, NEK2, CKS2, RAD54B, RAD54L, TRIP13, CDC25B	398	98	13528	2.77469	1	0.474651	36.1032
GO:0007126~meiosis	8	1.68067	0.0251225	RPA1, EREG, NEK2, CKS2, RAD54B, RAD54L, TRIP13, CDC25B	398	98	13528	2.77469	1	0.474651	36.1032
GO:0005125~cytokine activity	12	2.52101	0.0252822	INHBB, CXCL1, SLURP1, IL18, IL1RN, CXCL9, CXCL6, CXCL11, GREM1, CCL18, SPP1, CXCL10	374	195	12983	2.13624	1	0.421892	31.7301
GO:0042060~wound healing	12	2.52101	0.0254592	CCNB1, EREG, SERPINE1, COL3A1, SPRR3, SERPINB2, LOX, CDH3, SCNN1B, COL5A1, PLAU, F2R	398	191	13528	2.13549	1	0.475743	36.4905
GO:0009994~oocyte differentiation	4	0.840336	0.0255365	CCNB1, EREG, TRIP13, CDC25B	398	22	13528	6.17999	1	0.473349	36.5792
GO:0048286~lung alveolus development	4	0.840336	0.0255365	PTHLH, PDPN, HOPX, ADA	398	22	13528	6.17999	1	0.473349	36.5792
GO:0022407~regulation of cell-cell adhesion	4	0.840336	0.0255365	ITGA6, CD24, ADA, CITED2	398	22	13528	6.17999	1	0.473349	36.5792
GO:0045596~negative regulation of cell differentiation	13	2.73109	0.0258517	PTHLH, HMGB3, EREG, ITGAV, FST, EZH2, HOPX, ID4, CD24, KLF4, ASPM, SPP1, THY1	398	216	13528	2.04569	1	0.474154	36.9394
GO:0043256~laminin complex	3	0.630252	0.0264276	LAMA3, LAMC2, LAMB1	372	9	12782	11.4534	0.999945	0.232745	30.8395
GO:0051262~protein tetramerization	5	1.05042	0.0267625	GPX3, CDA, TGM3, ADSL, HPRT1	398	39	13528	4.35769	1	0.482687	37.9692
GO:0051438~regulation of ubiquitin-protein ligase activity	7	1.47059	0.0268693	CCNB1, CDK1, MAD2L1, BUB1B, CDC20, UBE2C, PSMB9	398	78	13528	3.05038	1	0.480707	38.089
GO:0051321~meiotic cell cycle	8	1.68067	0.0276786	RPA1, EREG, NEK2, CKS2, RAD54B, RAD54L, TRIP13, CDC25B	398	100	13528	2.7192	1	0.48765	38.9891
GO:0009967~positive regulation of signal transduction	16	3.36134	0.0278978	BST2, SLC20A1, LYN, LGALS1, SOX4, TTK, FADD, ECT2, ECM1, IRS1, ADA, CITED2, EREG, ATP2C1, CD24, F2R	398	295	13528	1.84352	1	0.487081	39.2308
GO:0009954~proximal/distal pattern formation	4	0.840336	0.0287436	HOXC10, EN1, GREM1, HOXD11	398	23	13528	5.9113	1	0.494205	40.1549
GO:0009112~nucleobase metabolic process	4	0.840336	0.0287436	CDA, CAD, HPRT1, ADA	398	23	13528	5.9113	1	0.494205	40.1549
GO:0043161~proteasomal ubiquitin-dependent protein catabolic process	8	1.68067	0.0304059	CCNB1, CDK1, TBL1XR1, MAD2L1, BUB1B, CDC20, UBE2C, PSMB9	398	102	13528	2.66588	1	0.510734	41.9325
GO:0010498~proteasomal protein catabolic process	8	1.68067	0.0304059	CCNB1, CDK1, TBL1XR1, MAD2L1, BUB1B, CDC20, UBE2C, PSMB9	398	102	13528	2.66588	1	0.510734	41.9325
GO:0005813~centrosome	13	2.73109	0.0304487	NEK2, DLGAP5, AURKA, TOPBP1, BIRC5, CEP55, CDC25B, CCNB1, CDC45, SAC3D1, BUB1B, RUVBL1, TOP2A	372	224	12782	1.99412	0.999988	0.25757	34.6702
GO:0050818~regulation of coagulation	5	1.05042	0.031491	PDPN, APOE, SERPINE1, PLAU, F2R	398	41	13528	4.14512	1	0.519943	43.066
GO:0000910~cytokinesis	5	1.05042	0.031491	PRC1, NUSAP1, BIRC5, AURKB, RACGAP1	398	41	13528	4.14512	1	0.519943	43.066
GO:0005815~microtubule organizing center	14	2.94118	0.0335194	NEK2, DLGAP5, AURKA, BIRC5, TOPBP1, CEP55, CDC25B, CCNB1, CDC45, MAD2L1, SAC3D1, BUB1B, RUVBL1, TOP2A	372	253	12782	1.90136	0.999996	0.273822	37.462
GO:0010647~positive regulation of cell communication	17	3.57143	0.0336852	BST2, SLC20A1, LYN, LGALS1, SOX4, TTK, FADD, ECT2, ECM1, IRS1, ADA, CITED2, EREG, ATP2C1, CD24, NMU, F2R	398	329	13528	1.75632	1	0.540948	45.2944
GO:0001871~pattern binding	10	2.10084	0.0337079	BGN, APOE, ZNF146, ENDOU, LAMC2, VCAN, POSTN, CXCL6, GPNMB, COL5A1	374	154	12983	2.25415	1	0.508413	40.0172
GO:0030247~polysaccharide binding	10	2.10084	0.0337079	BGN, APOE, ZNF146, ENDOU, LAMC2, VCAN, POSTN, CXCL6, GPNMB, COL5A1	374	154	12983	2.25415	1	0.508413	40.0172
GO:0006310~DNA recombination	8	1.68067	0.0348266	RPA1, RAD51AP1, PRKDC, RAD54B, RUVBL1, HSPD1, RAD54L, TRIP13	398	105	13528	2.58971	1	0.549797	46.4209
GO:0002683~negative regulation of immune system process	7	1.47059	0.0350164	HMGB3, COL3A1, CD24, GREM1, SPINK5, ADA, THY1	398	83	13528	2.86662	1	0.548505	46.606
GO:0006302~double-strand break repair	6	1.2605	0.0350794	RPA1, RAD51AP1, PRKDC, RAD54B, RAD54L, TRIP13	398	62	13528	3.28935	1	0.545914	46.6673
GO:0030261~chromosome condensation	4	0.840336	0.0357653	NCAPG, NUSAP1, TOP2A, NCAPD2	398	25	13528	5.43839	1	0.549772	47.3308
GO:0045177~apical part of cell	11	2.31092	0.0360565	EPCAM, RHCG, CLCA4, PDPN, STK39, MAL, MSN, SCNN1B, FZD6, SPP1, ACVR1	372	179	12782	2.11152	0.999999	0.285386	39.6847
GO:0007093~mitotic cell cycle checkpoint	5	1.05042	0.0366796	CDK1, MAD2L1, ZWINT, BUB1B, TTK	398	43	13528	3.95232	1	0.555826	48.203
GO:0006029~proteoglycan metabolic process	5	1.05042	0.0366796	BGN, CHST12, SULF1, CSGALNACT2, COL11A1	398	43	13528	3.95232	1	0.555826	48.203
GO:0042175~nuclear envelope-endoplasmic reticulum network	15	3.15126	0.0378351	SOAT1, TM7SF2, CYP3A5, TUSC3, CYP2C18, SLC33A1, PGAP1, DHRS9, CYP4F12, SPINK5, TMEM38B, CYP4B1, FMO2, NUCB2, ERO1L	372	284	12782	1.8148	0.999999	0.291286	41.199
GO:0043122~regulation of I-kappaB kinase/NF-kappaB cascade	8	1.68067	0.0379992	BST2, SLC20A1, ATP2C1, LGALS1, FADD, ECM1, ECT2, F2R	398	107	13528	2.5413	1	0.56566	49.438
GO:0008237~metallopeptidase activity	11	2.31092	0.0386435	MMP10, MMP9, FAP, MMP7, MMP3, MMP13, MMP2, ADAMDEC1, MMP12, MMP1, MMP11	374	183	12983	2.08663	1	0.546455	44.4253
GO:0022409~positive regulation of cell-cell adhesion	3	0.630252	0.0396577	ITGA6, CD24, CITED2	398	11	13528	9.26999	1	0.578315	50.9507
GO:0002244~hemopoietic progenitor cell differentiation	3	0.630252	0.0396577	PRKDC, SOX4, MLF1	398	11	13528	9.26999	1	0.578315	50.9507
GO:0032269~negative regulation of cellular protein metabolic process	11	2.31092	0.0397185	MAD2L1, ITGAV, BUB1B, DNMT1, CDC20, IGF2BP2, UBE2C, IGFBP3, PAIP2B, PSMB9, TIMP1	398	180	13528	2.07716	1	0.575733	51.0054
GO:0001882~nucleoside binding	59	12.395	0.0398284	TTK, AURKA, CCT2, CAD, AURKB, HSPH1, KIF2C, MCM7, CHST12, DDX60, STK39, TOP2A, CDC7, KIF14, CDK1, CDC6, KIF11, LYN, TPX2, CCT6A, MCM2, PBK, UBE2C, HLTF, CDK4, MCM4, TTF2, MCM5, MCM6, RFC4, RFC2, ATP2C1, BUB1B, RUVBL1, MELK, ACVR1, ABCA8, KIF4A, NEK2, PRKDC, ADA, VRK1, FMO2, PTK6, TGM3, CDA, ACTL6A, HSPE1, ERO1L, EHD3, HELLS, TRIP13, KIF18B, ATAD2, RAD54L, DNA2, RAD54B, HSPD1, KIF20A	374	1612	12983	1.27055	1	0.546471	45.4377
GO:0010605~negative regulation of macromolecule metabolic process	31	6.51261	0.0406903	FST, CBX3, HAT1, IGF2BP2, POT1, TIMP1, CITED2, PAIP2B, CDC45, HEY1, ITGAV, HELLS, CDC6, PTPRK, TBL1XR1, GMNN, UPK3B, CDC20, SNAI2, UBE2C, PSMB9, INHBB, MAD2L1, EREG, HOPX, BUB1B, TGIF1, DNMT1, ID4, IGFBP3, KLF4	398	734	13528	1.43554	1	0.581593	51.8709
GO:0048589~developmental growth	7	1.47059	0.04257	CCNB1, GINS1, EREG, SERPINE1, SPINK5, PLAU, HOXD11	398	87	13528	2.73482	1	0.59534	53.5044
GO:0033273~response to vitamin	6	1.2605	0.0441264	CYP24A1, TFRC, AQP3, KLF4, SPP1, MEST	398	66	13528	3.09	1	0.605705	54.8171
GO:0001775~cell activation	15	3.15126	0.0441408	SLURP1, BST2, LYN, COL3A1, JAG2, SOX4, PRKDC, CXCR2, HPRT1, ADA, CD24, HSPD1, HELLS, F2R, BLNK	398	287	13528	1.77648	1	0.602757	54.8291
GO:0040008~regulation of growth	17	3.57143	0.0441633	TMEM97, TNFRSF12A, CRYAB, FOXM1, NELL2, GREM1, HMGA2, APOE, HOPX, CDA, ACTL6A, RUVBL1, PARP1, DNAJC2, IGFBP3, SPP1, ALOX12	398	341	13528	1.69451	1	0.599906	54.8478
GO:0019932~second-messenger-mediated signaling	13	2.73109	0.0448405	PTHLH, RFC4, APOE, ZWINT, CKS2, PCNA, BUB1B, CXCR2, NDC80, AURKA, UBE2C, TOP2A, F2R	398	235	13528	1.8803	1	0.602597	55.4077
GO:0032101~regulation of response to external stimulus	10	2.10084	0.0448626	PDPN, APOE, SERPINE1, HOPX, CD24, GREM1, ADA, PLAU, F2R, SPP1	398	159	13528	2.13773	1	0.599789	55.4258
GO:0065005~protein-lipid complex assembly	3	0.630252	0.0466833	SOAT1, APOE, APOC1	398	12	13528	8.49749	1	0.611762	56.8981
GO:0042573~retinoic acid metabolic process	3	0.630252	0.0466833	RBP1, CRABP2, DHRS9	398	12	13528	8.49749	1	0.611762	56.8981
GO:0042354~L-fucose metabolic process	3	0.630252	0.0466833	GMDS, FUT6, FUT3	398	12	13528	8.49749	1	0.611762	56.8981
GO:0007143~female meiosis	3	0.630252	0.0466833	EREG, TRIP13, CDC25B	398	12	13528	8.49749	1	0.611762	56.8981
GO:0031577~spindle checkpoint	3	0.630252	0.0466833	MAD2L1, TTK, BIRC5	398	12	13528	8.49749	1	0.611762	56.8981
GO:0034377~plasma lipoprotein particle assembly	3	0.630252	0.0466833	SOAT1, APOE, APOC1	398	12	13528	8.49749	1	0.611762	56.8981
GO:0009986~cell surface	17	3.57143	0.0473041	PTPRK, TNFRSF12A, CRYAB, CXCR2, GREM1, ADA, THY1, ALCAM, ANXA9, BGN, ITGA6, APOE, ITGAV, SULF1, CD24, HSPD1, SCNN1B	372	348	12782	1.67852	1	0.344456	48.6843
GO:0012505~endomembrane system	32	6.72269	0.0477355	TM7SF2, GALNT2, CYP3A5, TUSC3, LMNB1, CYP2C18, CBX3, SPINK5, MALL, CHST12, FMO2, ERO1L, SOAT1, LAPTM4B, SLC33A1, PGAP1, CHST2, DHRS9, CYP4F12, NUP155, CYP4B1, TMEM38B, SH3BP4, MAD2L1, ATP2C1, CSGALNACT2, NUCB2, PCNA, NUP107, HSPD1, PARP1, RAB11FIP1	372	782	12782	1.40604	1	0.340534	49.0033
GO:0008156~negative regulation of DNA replication	4	0.840336	0.0477871	CDC6, CDC45, GMNN, POT1	398	28	13528	4.85571	1	0.617609	57.7682
GO:0051082~unfolded protein binding	8	1.68067	0.0478488	PFDN2, CRYAB, HSPE1, CCT2, CCT6A, HSPD1, DNAJC2, SERPINH1	374	115	12983	2.41488	1	0.603797	51.8506
GO:0019899~enzyme binding	23	4.83193	0.0479152	PTPRK, KAT2B, NCF2, LYN, NEK2, CBX3, AURKA, CAD, BIRC5, COTL1, GCLM, IRS1, ECT2, POT1, THY1, PPP1R3C, RANBP9, SERPINE1, CD24, LAMB1, TOP2A, FGD6, CBS	374	523	12983	1.52662	1	0.593697	51.9006
GO:0005539~glycosaminoglycan binding	9	1.89076	0.0488934	BGN, APOE, ZNF146, LAMC2, VCAN, POSTN, CXCL6, GPNMB, COL5A1	374	140	12983	2.23161	1	0.590971	52.632
GO:0051248~negative regulation of protein metabolic process	11	2.31092	0.0492421	MAD2L1, ITGAV, BUB1B, DNMT1, CDC20, IGF2BP2, UBE2C, IGFBP3, PAIP2B, PSMB9, TIMP1	398	187	13528	1.99941	1	0.625988	58.8899
GO:0001883~purine nucleoside binding	58	12.1849	0.0495077	TTK, AURKA, CCT2, CAD, AURKB, HSPH1, KIF2C, MCM7, CHST12, DDX60, STK39, TOP2A, CDC7, KIF14, CDK1, CDC6, KIF11, LYN, TPX2, CCT6A, MCM2, PBK, UBE2C, HLTF, CDK4, MCM4, TTF2, MCM5, MCM6, RFC4, RFC2, ATP2C1, BUB1B, RUVBL1, MELK, ACVR1, ABCA8, KIF4A, NEK2, PRKDC, ADA, VRK1, FMO2, PTK6, TGM3, ACTL6A, HSPE1, ERO1L, EHD3, HELLS, TRIP13, KIF18B, ATAD2, RAD54L, DNA2, RAD54B, HSPD1, KIF20A	374	1601	12983	1.25759	1	0.58564	53.086
GO:0030246~carbohydrate binding	17	3.57143	0.0495866	GALNT2, GALNT6, LGALS1, ENDOU, POSTN, CXCL6, COL5A1, AIM1, BGN, APOE, UPK1A, ZNF146, LAMC2, VCAN, CD24, GPNMB, GALNT12	374	354	12983	1.66705	1	0.576515	53.144
GO:0005789~endoplasmic reticulum membrane	14	2.94118	0.0503489	SOAT1, TM7SF2, CYP3A5, TUSC3, CYP2C18, SLC33A1, PGAP1, DHRS9, CYP4F12, SPINK5, TMEM38B, CYP4B1, FMO2, ERO1L	372	269	12782	1.78826	1	0.34931	50.8968
GO:0009890~negative regulation of biosynthetic process	25	5.2521	0.0511434	TBL1XR1, PTPRK, CDC6, GMNN, FST, APOC1, HAT1, CBX3, IGF2BP2, SNAI2, POT1, PAIP2B, CITED2, INHBB, CDC45, HEY1, EREG, APOE, ITGAV, HOPX, TGIF1, DNMT1, ID4, HELLS, KLF4	398	573	13528	1.48298	1	0.637381	60.3134
GO:0006790~sulfur metabolic process	8	1.68067	0.0525587	BGN, CHST12, SULF1, GPX3, CSGALNACT2, CHST2, GCLM, CBS	398	115	13528	2.36452	1	0.644807	61.3426
GO:0006979~response to oxidative stress	10	2.10084	0.0527115	PTPRK, PXDN, NUDT1, APOE, CRYAB, GPX3, SERPINE1, COL1A1, GCLM, ADA	398	164	13528	2.07256	1	0.643043	61.4522
GO:0007076~mitotic chromosome condensation	3	0.630252	0.0541236	NCAPG, NUSAP1, NCAPD2	398	13	13528	7.84383	1	0.650194	62.4514
GO:0005584~collagen type I	2	0.420168	0.0572101	COL1A2, COL1A1	372	2	12782	34.3602	1	0.38069	55.5621
GO:0005607~laminin-2 complex	2	0.420168	0.0572101	LAMC2, LAMB1	372	2	12782	34.3602	1	0.38069	55.5621
GO:0002840~regulation of T cell mediated immune response to tumor cell	2	0.420168	0.057834	HSPD1, CD24	398	2	13528	33.9899	1	0.672408	64.9615
GO:0045229~external encapsulating structure organization	2	0.420168	0.057834	TGM1, TGM3	398	2	13528	33.9899	1	0.672408	64.9615
GO:0009217~purine deoxyribonucleoside triphosphate catabolic process	2	0.420168	0.057834	NUDT1, ADA	398	2	13528	33.9899	1	0.672408	64.9615
GO:0002842~positive regulation of T cell mediated immune response to tumor cell	2	0.420168	0.057834	HSPD1, CD24	398	2	13528	33.9899	1	0.672408	64.9615
GO:0043163~cell envelope organization	2	0.420168	0.057834	TGM1, TGM3	398	2	13528	33.9899	1	0.672408	64.9615
GO:0060346~bone trabecula formation	2	0.420168	0.057834	COL1A1, MMP2	398	2	13528	33.9899	1	0.672408	64.9615
GO:0009204~deoxyribonucleoside triphosphate catabolic process	2	0.420168	0.057834	NUDT1, ADA	398	2	13528	33.9899	1	0.672408	64.9615
GO:0043066~negative regulation of apoptosis	17	3.57143	0.0584306	CDK1, CRYAB, SOX4, BIRC5, GCLM, ADA, CITED2, AMIGO2, RNF7, APOE, SERPINB2, HSPD1, HELLS, IFI6, F2R, ALOX12, ACVR1	398	354	13528	1.63229	1	0.673494	65.3501
GO:0016814~hydrolase activity, acting on carbon-nitrogen (but not peptide) bonds, in cyclic amidines	4	0.840336	0.0584481	APOBEC3B, MTHFD2, CDA, ADA	374	31	12983	4.47921	1	0.628947	59.2504
GO:0008376~acetylgalactosaminyltransferase activity	4	0.840336	0.0584481	GALNT2, GALNT6, CSGALNACT2, GALNT12	374	31	12983	4.47921	1	0.628947	59.2504
GO:0042803~protein homodimerization activity	16	3.36134	0.0587134	LGALS1, BIRC5, HPRT1, INHBB, GPD1L, ANXA9, MAD2L1, APOE, FAP, UPK1A, CDA, GYS2, TOP2A, HPGD, CBS, ACVR1	374	334	12983	1.66294	1	0.621351	59.4212
GO:0015837~amine transport	8	1.68067	0.0588103	SLC25A32, RHCG, LYN, PDPN, SLC6A8, SLC38A6, SLC7A11, SLC7A7	398	118	13528	2.3044	1	0.673176	65.5952
GO:0020037~heme binding	8	1.68067	0.0598087	CYP3A5, CYP24A1, PXDN, CYP2J2, CYP2C18, CYP4F12, CBS, CYP4B1	374	121	12983	2.29513	1	0.61928	60.1194
GO:0001558~regulation of cell growth	11	2.31092	0.0603235	TMEM97, TNFRSF12A, APOE, CRYAB, FOXM1, CDA, GREM1, DNAJC2, IGFBP3, ALOX12, SPP1	398	194	13528	1.92727	1	0.680007	66.5561
GO:0046112~nucleobase biosynthetic process	3	0.630252	0.0619484	CAD, HPRT1, ADA	398	14	13528	7.28356	1	0.687288	67.5596
GO:0006952~defense response	26	5.46218	0.0619817	CXCL1, CXCL9, RSAD2, CXCR2, CXCL6, CXCL11, CXCL10, MGLL, CD24, BLNK, SPP1, CRISP3, C5AR1, LYN, NCF2, LY96, PDPN, IL1RN, CHST2, COTL1, CCL18, INHBB, APOL1, TFRC, F2R, ACVR1	398	615	13528	1.43697	1	0.684806	67.5799
GO:0051351~positive regulation of ligase activity	6	1.2605	0.0630324	CCNB1, CDK1, CDC20, UBE2C, GCLM, PSMB9	398	73	13528	2.79369	1	0.688456	68.2132
GO:0016337~cell-cell adhesion	14	2.94118	0.063983	AMIGO2, ANXA9, GMDS, DSG2, PDPN, ATP2C1, FAT1, CRNN, MSN, CD24, CDH3, COL11A1, CEACAM1, THY1	398	276	13528	1.72413	1	0.691433	68.7762
GO:0016477~cell migration	14	2.94118	0.063983	PTPRK, TNFRSF12A, PRKDC, CXCR2, COL5A1, ITGA6, PRSS3, VCAN, CD24, MSN, SCNN1B, CEACAM1, PLAU, ACVR1	398	276	13528	1.72413	1	0.691433	68.7762
GO:0043069~negative regulation of programmed cell death	17	3.57143	0.0641241	CDK1, CRYAB, SOX4, BIRC5, GCLM, ADA, CITED2, AMIGO2, RNF7, APOE, SERPINB2, HSPD1, HELLS, IFI6, F2R, ALOX12, ACVR1	398	359	13528	1.60955	1	0.689639	68.859
GO:0005657~replication fork	4	0.840336	0.0647356	RPA1, RFC4, RFC2, PCNA	372	32	12782	4.29503	1	0.412864	60.2044
GO:0060548~negative regulation of cell death	17	3.57143	0.0660158	CDK1, CRYAB, SOX4, BIRC5, GCLM, ADA, CITED2, AMIGO2, RNF7, APOE, SERPINB2, HSPD1, HELLS, IFI6, F2R, ALOX12, ACVR1	398	360	13528	1.60508	1	0.697939	69.9487
GO:0008285~negative regulation of cell proliferation	17	3.57143	0.0670612	CXCL1, PTPRK, CDC6, KAT2B, CDKN3, PTHLH, EREG, APOE, SCIN, TGIF1, CD24, KRT4, GPNMB, IGFBP3, PRKRIR, KLF4, F2R	398	361	13528	1.60063	1	0.701244	70.5353
GO:0051272~positive regulation of cell motion	7	1.47059	0.0682961	LYN, PDPN, MMP9, LAMB1, IRS1, F2R, CXCL10	398	98	13528	2.42785	1	0.70551	71.2144
GO:0051303~establishment of chromosome localization	3	0.630252	0.0701287	DLGAP5, RRS1, BIRC5	398	15	13528	6.79799	1	0.71285	72.195
GO:0050000~chromosome localization	3	0.630252	0.0701287	DLGAP5, RRS1, BIRC5	398	15	13528	6.79799	1	0.71285	72.195
GO:0005524~ATP binding	53	11.1345	0.0702152	TTK, AURKA, CCT2, CAD, AURKB, KIF2C, HSPH1, MCM7, DDX60, STK39, TOP2A, CDC7, KIF14, CDK1, CDC6, KIF11, LYN, TPX2, MCM2, PBK, CCT6A, UBE2C, HLTF, CDK4, MCM4, MCM5, TTF2, MCM6, RFC4, RFC2, ATP2C1, BUB1B, RUVBL1, MELK, ACVR1, ABCA8, KIF4A, NEK2, PRKDC, VRK1, PTK6, ACTL6A, HSPE1, EHD3, HELLS, TRIP13, KIF18B, ATAD2, RAD54L, DNA2, RAD54B, HSPD1, KIF20A	374	1477	12983	1.24566	1	0.671373	66.2161
GO:0003777~microtubule motor activity	6	1.2605	0.0703869	KIF14, KIF2C, KIF4A, KIF11, KIF18B, KIF20A	374	77	12983	2.70498	1	0.663686	66.309
GO:0009314~response to radiation	11	2.31092	0.0708964	PTPRK, SPRR2C, COL3A1, PRKDC, TOPBP1, RAD54B, SERPINB13, SNAI2, RAD54L, IVL, NMU	398	200	13528	1.86945	1	0.714399	72.5964
GO:0051259~protein oligomerization	10	2.10084	0.0709749	CRYAB, UPK1A, RRM2, GPX3, CDA, TGM3, ADSL, FADD, HPRT1, IRS1	398	174	13528	1.95345	1	0.712331	72.6371
GO:0035108~limb morphogenesis	7	1.47059	0.0710004	HOXC10, CRABP2, EN1, GREM1, MMP13, PITX1, HOXD11	398	99	13528	2.40333	1	0.71	72.6503
GO:0035107~appendage morphogenesis	7	1.47059	0.0710004	HOXC10, CRABP2, EN1, GREM1, MMP13, PITX1, HOXD11	398	99	13528	2.40333	1	0.71	72.6503
GO:0006775~fat-soluble vitamin metabolic process	4	0.840336	0.0715939	CYP24A1, RBP1, CRABP2, DHRS9	398	33	13528	4.11999	1	0.710651	72.9563
GO:0032526~response to retinoic acid	4	0.840336	0.0715939	TFRC, AQP3, KLF4, MEST	398	33	13528	4.11999	1	0.710651	72.9563
GO:0030554~adenyl nucleotide binding	56	11.7647	0.0722725	TTK, AURKA, CCT2, CAD, AURKB, KIF2C, HSPH1, MCM7, CHST12, DDX60, STK39, TOP2A, CDC7, KIF14, CDK1, CDC6, KIF11, LYN, TPX2, CCT6A, MCM2, PBK, UBE2C, HLTF, CDK4, MCM4, TTF2, MCM5, MCM6, RFC4, RFC2, ATP2C1, BUB1B, RUVBL1, MELK, ACVR1, ABCA8, KIF4A, NEK2, PRKDC, VRK1, FMO2, PTK6, ACTL6A, HSPE1, ERO1L, EHD3, HELLS, TRIP13, KIF18B, ATAD2, RAD54L, DNA2, RAD54B, HSPD1, KIF20A	374	1577	12983	1.23271	1	0.665316	67.3133
GO:0042113~B cell activation	6	1.2605	0.0723343	BST2, PRKDC, HSPD1, CD24, ADA, BLNK	398	76	13528	2.68342	1	0.712051	73.3334
GO:0050865~regulation of cell activation	10	2.10084	0.0729932	HMGB3, PDPN, APOE, IL18, HSPD1, RORA, CD24, SPINK5, ADA, THY1	398	175	13528	1.94228	1	0.713013	73.6649
GO:0000079~regulation of cyclin-dependent protein kinase activity	5	1.05042	0.0734491	CCNE2, CKS1B, CDC6, CKS2, CDKN3	398	54	13528	3.14722	1	0.712934	73.892
GO:0032868~response to insulin stimulus	7	1.47059	0.0737657	KAT2B, LYN, GGH, PRKDC, PARP1, LPIN1, IRS1	398	100	13528	2.3793	1	0.712155	74.0485
GO:0031396~regulation of protein ubiquitination	7	1.47059	0.0737657	CCNB1, CDK1, MAD2L1, BUB1B, CDC20, UBE2C, PSMB9	398	100	13528	2.3793	1	0.712155	74.0485
GO:0048585~negative regulation of response to stimulus	7	1.47059	0.0737657	APOE, COL3A1, GREM1, SPINK5, IRS1, ADA, SPP1	398	100	13528	2.3793	1	0.712155	74.0485
GO:0008201~heparin binding	7	1.47059	0.0761386	APOE, ZNF146, LAMC2, POSTN, CXCL6, GPNMB, COL5A1	374	103	12983	2.3592	1	0.676909	69.286
GO:0021700~developmental maturation	7	1.47059	0.0765917	CCNB1, EREG, SPINK5, MMP2, TRIP13, CDC25B, TIMP1	398	101	13528	2.35574	1	0.723757	75.4076
GO:0006289~nucleotide-excision repair	5	1.05042	0.0774666	RPA1, RFC4, POLE2, RFC2, PCNA	398	55	13528	3.09	1	0.725628	75.8146
GO:0046906~tetrapyrrole binding	8	1.68067	0.0783807	CYP3A5, CYP24A1, PXDN, CYP2J2, CYP2C18, CYP4F12, CBS, CYP4B1	374	129	12983	2.1528	1	0.679917	70.3785
GO:0001829~trophectodermal cell differentiation	3	0.630252	0.0786372	HOPX, ADA, CITED2	398	16	13528	6.37312	1	0.728856	76.3492
GO:0033280~response to vitamin D	3	0.630252	0.0786372	CYP24A1, AQP3, SPP1	398	16	13528	6.37312	1	0.728856	76.3492
GO:0007405~neuroblast proliferation	3	0.630252	0.0786372	ID4, RACGAP1, ASPM	398	16	13528	6.37312	1	0.728856	76.3492
GO:0060350~endochondral bone morphogenesis	3	0.630252	0.0786372	PTHLH, COL1A1, HOXD11	398	16	13528	6.37312	1	0.728856	76.3492
GO:0030282~bone mineralization	3	0.630252	0.0786372	MINPP1, GPNMB, MMP13	398	16	13528	6.37312	1	0.728856	76.3492
GO:0010033~response to organic substance	29	6.09244	0.0795873	PANX1, COL3A1, PRKDC, AURKA, MMP3, HPRT1, SERPINH1, HSPH1, APOE, GYS2, HSPE1, CD24, LOX, ERO1L, SPP1, KAT2B, LYN, CRYAB, LY96, IL1RN, GGH, MMP13, IRS1, LPIN1, TFRC, HSPD1, COL1A1, PARP1, F2R	398	721	13528	1.36714	1	0.730993	76.7749
GO:0060284~regulation of cell development	11	2.31092	0.0805646	LYN, TNFRSF12A, APOE, TGIF1, ID4, CD24, IGFBP3, ASPM, SPP1, HOXD11, THY1	398	205	13528	1.82385	1	0.733215	77.2052
GO:0010035~response to inorganic substance	11	2.31092	0.0805646	PTPRK, PXDN, TFRC, APOE, CRYAB, GPX3, SERPINE1, GGH, COL1A1, AQP3, ADA	398	205	13528	1.82385	1	0.733215	77.2052
GO:0006338~chromatin remodeling	5	1.05042	0.0815919	KAT2B, HJURP, CBX3, ACTL6A, HELLS	398	56	13528	3.03482	1	0.735621	77.6494
GO:0042542~response to hydrogen peroxide	5	1.05042	0.0815919	PXDN, CRYAB, GPX3, COL1A1, ADA	398	56	13528	3.03482	1	0.735621	77.6494
GO:0019838~growth factor binding	7	1.47059	0.0818269	COL4A1, COL3A1, COL1A2, COL1A1, IGFBP3, COL5A1, ACVR1	374	105	12983	2.31426	1	0.688423	71.9873
GO:0060173~limb development	7	1.47059	0.0824253	HOXC10, CRABP2, EN1, GREM1, MMP13, PITX1, HOXD11	398	103	13528	2.31	1	0.737118	78.0038
GO:0048736~appendage development	7	1.47059	0.0824253	HOXC10, CRABP2, EN1, GREM1, MMP13, PITX1, HOXD11	398	103	13528	2.31	1	0.737118	78.0038
GO:0006916~anti-apoptosis	11	2.31092	0.0826731	CDK1, AMIGO2, RNF7, APOE, CRYAB, SERPINB2, BIRC5, HELLS, IFI6, ALOX12, CITED2	398	206	13528	1.815	1	0.736003	78.1081
GO:0005788~endoplasmic reticulum lumen	6	1.2605	0.0827664	MINPP1, CES2, P4HA1, SERPINH1, RCN1, CALU	372	80	12782	2.57702	1	0.489704	69.5605
GO:0010558~negative regulation of macromolecule biosynthetic process	23	4.83193	0.0835807	CDC6, TBL1XR1, PTPRK, GMNN, FST, CBX3, HAT1, IGF2BP2, SNAI2, POT1, PAIP2B, CITED2, INHBB, CDC45, EREG, HEY1, ITGAV, HOPX, TGIF1, DNMT1, ID4, KLF4, HELLS	398	547	13528	1.42919	1	0.737808	78.4863
GO:0017060~3-galactosyl-N-acetylglucosaminide 4-alpha-L-fucosyltransferase activity	2	0.420168	0.0837434	FUT6, FUT3	374	3	12983	23.1426	1	0.689559	72.8463
GO:0032559~adenyl ribonucleotide binding	53	11.1345	0.0839633	TTK, AURKA, CCT2, CAD, AURKB, KIF2C, HSPH1, MCM7, DDX60, STK39, TOP2A, CDC7, KIF14, CDK1, CDC6, KIF11, LYN, TPX2, MCM2, PBK, CCT6A, UBE2C, HLTF, CDK4, MCM4, MCM5, TTF2, MCM6, RFC4, RFC2, ATP2C1, BUB1B, RUVBL1, MELK, ACVR1, ABCA8, KIF4A, NEK2, PRKDC, VRK1, PTK6, ACTL6A, HSPE1, EHD3, HELLS, TRIP13, KIF18B, ATAD2, RAD54L, DNA2, RAD54B, HSPD1, KIF20A	374	1497	12983	1.22902	1	0.683057	72.9433
GO:0016538~cyclin-dependent protein kinase regulator activity	3	0.630252	0.0843122	CCNE2, CKS1B, CKS2	374	17	12983	6.12598	1	0.677272	73.0965
GO:0005588~collagen type V	2	0.420168	0.0845791	COL5A2, COL5A1	372	3	12782	22.9068	1	0.490248	70.3784
GO:0010216~maintenance of DNA methylation	2	0.420168	0.0854874	DNMT1, HELLS	398	3	13528	22.66	1	0.743879	79.2608
GO:0034447~very-low-density lipoprotein particle clearance	2	0.420168	0.0854874	APOE, APOC1	398	3	13528	22.66	1	0.743879	79.2608
GO:0033632~regulation of cell-cell adhesion mediated by integrin	2	0.420168	0.0854874	CD24, ADA	398	3	13528	22.66	1	0.743879	79.2608
GO:0046100~hypoxanthine metabolic process	2	0.420168	0.0854874	HPRT1, ADA	398	3	13528	22.66	1	0.743879	79.2608
GO:0031055~chromatin remodeling at centromere	2	0.420168	0.0854874	HJURP, HELLS	398	3	13528	22.66	1	0.743879	79.2608
GO:0001673~male germ cell nucleus	3	0.630252	0.0858054	RPA1, TOPBP1, TRIP13	372	17	12782	6.06357	1	0.488339	70.9201
GO:0005605~basal lamina	3	0.630252	0.0858054	LAMA3, LAMC2, LAMB1	372	17	12782	6.06357	1	0.488339	70.9201
GO:0045787~positive regulation of cell cycle	5	1.05042	0.0858236	EREG, DLGAP5, NUSAP1, BIRC5, CITED2	398	57	13528	2.98157	1	0.743152	79.3946
GO:0005829~cytosol	48	10.084	0.0902857	BID, NCBP2, STIL, NEK2, SULT2B1, ADH1B, CAD, CCT2, HPRT1, CALB1, SPINK5, GCLM, ADA, CCNE2, ANXA9, RPL39L, GYS2, CDA, CDCA3, ODC1, CDK1, CDC6, LYN, PPAP2C, GGH, CDC20, BIRC5, FADD, CCT6A, UBE2C, CDK4, ECT2, PSMB9, THY1, CDC25B, CCNB1, PFDN2, MAD2L1, CCNB2, RRM2, NUCB2, BUB1B, ADSL, HSPD1, HPGD, ALOX12, SNRPG, CBS	372	1330	12782	1.24007	1	0.499753	72.8219
GO:0040007~growth	10	2.10084	0.09041	INHBB, CCNB1, GINS1, CCNB2, EREG, SERPINE1, SPINK5, EMP1, PLAU, HOXD11	398	183	13528	1.85737	1	0.759889	81.1406
GO:0016324~apical plasma membrane	8	1.68067	0.0924892	EPCAM, RHCG, CLCA4, PDPN, STK39, MAL, MSN, SCNN1B	372	133	12782	2.06678	1	0.501661	73.7144
GO:0004653~polypeptide N-acetylgalactosaminyltransferase activity	3	0.630252	0.09311	GALNT2, GALNT6, GALNT12	374	18	12983	5.78565	1	0.707795	76.7024
GO:0048514~blood vessel morphogenesis	11	2.31092	0.0931322	BGN, EREG, HEY1, TNFRSF12A, APOE, IL18, CEACAM1, PLAU, CITED2, THY1, ACVR1	398	211	13528	1.77199	1	0.768414	82.1099
GO:0045987~positive regulation of smooth muscle contraction	3	0.630252	0.096535	ADA, NMU, F2R	398	18	13528	5.66499	1	0.779056	83.2555
GO:0050654~chondroitin sulfate proteoglycan metabolic process	3	0.630252	0.096535	BGN, CHST12, CSGALNACT2	398	18	13528	5.66499	1	0.779056	83.2555
GO:0006004~fucose metabolic process	3	0.630252	0.096535	GMDS, FUT6, FUT3	398	18	13528	5.66499	1	0.779056	83.2555
GO:0045664~regulation of neuron differentiation	8	1.68067	0.0966852	TNFRSF12A, APOE, TGIF1, ID4, CD24, ASPM, SPP1, THY1	398	133	13528	2.04451	1	0.777585	83.3044
GO:0009266~response to temperature stimulus	6	1.2605	0.0967723	LYN, CRYAB, HSPB8, IL18, ERO1L, CRNN	398	83	13528	2.4571	1	0.775892	83.3327
GO:0045785~positive regulation of cell adhesion	5	1.05042	0.0991405	ITGA6, CD24, ALOX12, CITED2, SPP1	398	60	13528	2.8325	1	0.782395	84.0855
GO:0007179~transforming growth factor beta receptor signaling pathway	5	1.05042	0.0991405	PTPRK, COL3A1, COL1A2, HPGD, ACVR1	398	60	13528	2.8325	1	0.782395	84.0855
GO:0042330~taxis	9	1.89076	0.0991561	CXCL1, C5AR1, CXCL9, CXCR2, CXCL6, CXCL11, PLAU, CCL18, CXCL10	398	160	13528	1.91193	1	0.780477	84.0903
GO:0006935~chemotaxis	9	1.89076	0.0991561	CXCL1, C5AR1, CXCL9, CXCR2, CXCL6, CXCL11, PLAU, CCL18, CXCL10	398	160	13528	1.91193	1	0.780477	84.0903
GO:0055092~sterol homeostasis	4	0.840336	0.0996722	SOAT1, MALL, APOE, CD24	398	38	13528	3.57789	1	0.780336	84.2501
GO:0042632~cholesterol homeostasis	4	0.840336	0.0996722	SOAT1, MALL, APOE, CD24	398	38	13528	3.57789	1	0.780336	84.2501
GO:0048477~oogenesis	4	0.840336	0.0996722	CCNB1, EREG, TRIP13, CDC25B	398	38	13528	3.57789	1	0.780336	84.2501
supplementary material 2
Category	Term	Count	%	PValue	Genes	List Total	Pop Hits	Pop Total	Fold Enrichment	Bonferroni	Benjamini	FDR
KEGG_PATHWAY	hsa04110:Cell cycle	22	6.60661	2.7925e-12	CDC7, CDK1, CDC6, E2F3, DBF4, PRKDC, TTK, CDC20, MCM2, CDK4, MCM4, MCM5, MCM6, CDC25B, CCNE2, CCNB1, CDC45, CCNB2, MCM7, MAD2L1, PCNA, BUB1B	131	125	5085	6.83176	2.90425e-10	2.90425e-10	3.12241e-09
KEGG_PATHWAY	hsa04512:ECM-receptor interaction	17	5.10511	1.93227e-10	COL4A2, COL4A1, TNC, COL3A1, COL5A2, COL5A1, LAMB3, LAMA3, ITGA6, ITGAV, COL6A3, COL1A2, LAMC2, COL1A1, LAMB1, COL11A1, SPP1	131	84	5085	7.85578	2.00956e-08	1.00478e-08	2.16052e-07
KEGG_PATHWAY	hsa03030:DNA replication	12	3.6036	6.9612e-10	RPA1, DNA2, MCM7, RFC4, POLE2, RFC2, PCNA, MCM2, RNASEH2A, MCM4, MCM5, MCM6	131	36	5085	12.9389	7.23964e-08	2.41321e-08	7.7835e-07
KEGG_PATHWAY	hsa05222:Small cell lung cancer	12	3.6036	7.5774e-06	CCNE2, CKS1B, E2F3, LAMB3, COL4A2, LAMA3, COL4A1, ITGA6, ITGAV, LAMC2, LAMB1, CDK4	131	84	5085	5.54526	0.000787742	0.000196994	0.00847217
KEGG_PATHWAY	hsa04510:Focal adhesion	17	5.10511	4.41188e-05	COL4A2, COL4A1, TNC, COL3A1, COL5A2, COL5A1, LAMB3, LAMA3, ITGA6, ITGAV, COL6A3, COL1A2, LAMC2, COL1A1, LAMB1, COL11A1, SPP1	131	201	5085	3.28301	0.00457794	0.00091727	0.0493193
KEGG_PATHWAY	hsa04115:p53 signaling pathway	9	2.7027	0.000299482	CCNE2, CCNB1, BID, CDK1, CCNB2, RRM2, SERPINE1, CDK4, IGFBP3	131	68	5085	5.13752	0.0306706	0.00517835	0.334349
KEGG_PATHWAY	hsa05200:Pathways in cancer	19	5.70571	0.00154751	BID, CKS1B, E2F3, COL4A2, COL4A1, MMP9, FADD, BIRC5, CDK4, MMP2, MMP1, FZD6, CCNE2, LAMB3, LAMA3, ITGA6, ITGAV, LAMC2, LAMB1	131	328	5085	2.24853	0.148764	0.0227468	1.71675
KEGG_PATHWAY	hsa03430:Mismatch repair	4	1.2012	0.0198987	RPA1, RFC4, RFC2, PCNA	131	23	5085	6.75075	0.876353	0.229943	20.1273
KEGG_PATHWAY	hsa05219:Bladder cancer	5	1.5015	0.0215616	E2F3, MMP9, CDK4, MMP2, MMP1	131	42	5085	4.62105	0.89637	0.222663	21.6295
KEGG_PATHWAY	hsa03420:Nucleotide excision repair	5	1.5015	0.0251529	RPA1, RFC4, POLE2, RFC2, PCNA	131	44	5085	4.411	0.929304	0.232745	24.7865
KEGG_PATHWAY	hsa04114:Oocyte meiosis	7	2.1021	0.0615947	CCNE2, CCNB1, CDK1, MAD2L1, CCNB2, CDC20, AURKA	131	110	5085	2.47016	0.998655	0.451768	50.8764
KEGG_PATHWAY	hsa04666:Fc gamma R-mediated phagocytosis	6	1.8018	0.0949747	ARPC1B, LYN, MARCKSL1, PPAP2C, ASAP1, FCGR2A	131	95	5085	2.45159	0.999969	0.578893	67.2349
supplementary material 3
MCODE App Results
Date: 2020-3-8 0:37:21
Parameters:
Network Scoring:
Include Loops: false Degree Cutoff: 2
Cluster Finding:
Node Score Cutoff: 0.2 Haircut: true Fluff: false K-Core: 2 Max. Depth from Seed: 100
Cluster	Score (Density*#Nodes)	Nodes	Edges	Node IDs
1	66.056	73	2378	PCNA, RFC4, DTL, MELK, CDC7, STIL, MCM2, ASPM, MCM10, DLGAP5, GINS2, NDC80, TROAP, AURKA, MAD2L1, BIRC5, BUB1B, AURKB, CDK1, RRM2, KIF4A, CCNB1, CCNB2, KIF14, TPX2, CEP55, CDC6, CDC45, RAD54L, RAD51AP1, GINS1, MCM7, MCM4, ZWINT, MCM5, MCM6, HELLS, NEK2, CDC20, ATAD2, CDCA3, OIP5, HJURP, CENPM, NUSAP1, CENPN, FANCI, CCNE2, MYBL2, PBK, FOXM1, UBE2C, KIAA0101, KIF2C, NCAPG, NCAPD2, TOP2A, KIF11, KIF…
2	21.758	34	359	IGFBP3, MMP3, MMP1, PCOLCE, COL5A1, COL1A1, COL1A2, PLOD3, SERPINH1, COLGALT1, LOX, COL3A1, LAMB1, LUM, MMP13, COL4A5, POSTN, NID2, SERPINE1, SPP1, P4HA1, COL7A1, COL4A2, COL4A1, VCAN, COL6A3, BGN, COL5A2, MMP2, TIMP1, ITGAV, MMP9, COL10A1, SPARC
3	8.621	30	125	IFI44L, ACKR3, CXCL1, IFI6, RSAD2, NMU, IL18, RCN1, APOE, TNC, LCN2, USP18, ISG15, BST2, PSMB9, PLAU, MMP10, MMP7, LGALS1, C5AR1, CXCL6, APOL1, IFIT1, CXCL11, IFI44, CALU, CXCL10, CXCL9, DDX60, CXCR2
4	8.5	9	34	SPRR2B, SPRR3, DSG2, TGM1, IVL, EVPL, FLG, PPL, SCEL
5	4	5	8	DNA2, RFC2, GINS4, RAD54B, TOPBP1
6	4	4	6	PSCA, PRSS21, LYPD3, CEACAM7
7	3.429	8	12	IL1RN, THY1, SNAI2, CCL18, SERPINB2, FCGR2A, CXCL8, MMP12
8	3.333	4	5	CYP4B1, TMOD3, CYP4F12, CYP2J2
9	3.091	12	17	ACPP, RBM28, CEACAM6, RRS1, ALCAM, PUS7, TMPRSS2, LSG1, EPCAM, CD24, LPCAT1, TFRC
10	3	3	3	PARP1, PRKDC, OBFC1
11	3	3	3	CDA, POLR2H, CTPS1
12	3	3	3	KRT75, KRT4, KRT24
13	3	3	3	HSPD1, HSPH1, HSPE1
14	3	3	3	ACVR1, FST, INHBB
